# Supplementary material for: Integrated microRNA, gene expression and transcription factors signature in papillary thyroid cancer with lymph node metastasis
Source: PeerJ. 2016 Jun 15;4:e2119. doi: 10.7717/peerj.2119 (PMC4918724; doi:10.7717/peerj.2119)
Supplement: Data S1 [file peerj-04-2119-s007.txt]

	PTC_LNM-P_1N	PTC_LNM-P_1T	PTC_LNM-P_2N	PTC_LNM-P_2T	PTC_LNM-P_3N	PTC_LNM-P_3T	PTC_LNM-P_4N	PTC_LNM-P_4T	PTC_LNM-P_5N	PTC_LNM-P_5T	PTC_LNN_1N	PTC_LNN_1T	PTC_LNN_2N	PTC_LNN_2T	PTC_LNN_3N	PTC_LNN_3T	PTC_LNN_4N	PTC_LNN_4T	PTC_LNN_5N	PTC_LNN_5T
hsa-let-7a-2-3p	1	2	0	1	0	0	1	1	2	1	1	1	2	1	0	0	7	2	4	6
hsa-let-7a-3p	59	133	15	66	8	66	16	73	21	186	65	315	88	194	257	2	274	164	379	107
hsa-let-7a-5p	5481	119607	15808	67353	24361	57198	1062	52734	11490	81140	41875	86576	230250	138570	74178	7771	35729	28606	60623	57648
hsa-let-7b-3p	55	104	41	72	31	98	6	65	37	119	102	281	318	107	184	13	136	99	257	116
hsa-let-7b-5p	994	7161	3084	3151	6086	6066	247	3834	1804	5043	4605	4256	22646	9425	5490	1743	6754	5968	5403	4095
hsa-let-7c-3p	1	1	0	2	0	7	0	4	1	6	5	11	7	1	4	0	25	7	21	18
hsa-let-7c-5p	936	6392	1675	6282	6956	6929	192	6264	2208	6302	6699	7205	31790	7165	7418	1163	10515	6666	5301	12867
hsa-let-7d-3p	163	516	178	110	219	289	15	139	115	282	262	186	909	619	338	131	504	276	453	348
hsa-let-7d-5p	69	3779	342	1115	524	1310	25	1283	246	2115	1051	980	4684	4433	1820	146	2297	1005	1410	1329
hsa-let-7e-3p	6	31	8	39	2	32	4	9	8	34	21	38	52	19	25	5	42	43	40	33
hsa-let-7e-5p	272	6095	975	3790	1276	2111	59	3838	473	4117	1590	3504	9362	6973	2419	526	1517	2097	2037	4057
hsa-let-7f-1-3p	11	39	6	10	2	18	1	14	7	44	18	49	35	85	54	3	84	38	100	28
hsa-let-7f-2-3p	14	38	8	22	4	14	7	27	2	52	9	128	23	41	95	0	109	88	101	39
hsa-let-7f-5p	8113	128547	6713	72601	8538	43726	1350	56362	9613	89242	25216	129797	111635	135810	65231	2270	70092	44559	60892	78469
hsa-let-7g-3p	4	15	4	8	0	4	0	11	1	12	5	54	7	6	54	2	226	77	50	20
hsa-let-7g-5p	1265	19111	2720	9253	2200	7378	383	9779	1722	11518	5415	11409	24705	28604	15558	474	12726	6317	13652	10967
hsa-let-7i-3p	25	105	36	85	21	38	5	74	27	208	58	252	205	263	423	28	962	581	489	60
hsa-let-7i-5p	4742	34308	5377	36545	10466	27372	1186	40930	6071	37877	13429	70132	48572	62350	27368	7277	56902	74585	26000	11719
hsa-miR-1-3p	2	11	0	2	0	7	0	2	1	2	4	11	6	85	15	0	24	5	25	7
hsa-miR-1-5p	0	0	0	0	0	0	0	1	0	0	0	0	0	0	0	0	0	0	1	0
hsa-miR-100-3p	9	18	8	22	4	21	4	15	11	32	11	234	52	46	106	1	160	67	108	237
hsa-miR-100-5p	3026	1441	878	2653	894	2113	457	780	2108	3028	4374	4856	10284	6109	21481	959	22623	11489	29045	17998
hsa-miR-101-3p	4039	8374	1280	7131	745	3516	801	12035	1168	12939	4007	82346	8232	12210	35346	346	53853	18069	28390	20365
hsa-miR-101-5p	11	28	1	15	1	13	4	16	1	40	17	55	34	34	90	3	171	62	110	25
hsa-miR-103a-2-5p	0	5	0	2	0	3	0	1	1	3	1	2	2	6	2	0	16	10	5	1
hsa-miR-103a-3p	304	4148	1602	6652	1315	3632	171	3152	1015	5441	2598	11095	6966	4188	3569	900	11324	9689	3558	5602
hsa-miR-103b	0	0	1	2	1	0	0	0	1	2	0	0	0	0	0	0	0	0	1	0
hsa-miR-105-3p	0	0	0	0	1	0	0	1	0	0	0	0	1	0	0	0	0	0	0	1
hsa-miR-105-5p	0	0	1	1	1	3	0	1	2	1	0	0	3	2	1	0	1	0	3	3
hsa-miR-106a-3p	0	0	0	0	0	0	0	1	0	0	0	1	0	2	0	0	1	0	3	1
hsa-miR-106a-5p	3	11	5	7	4	2	6	0	7	6	16	8	6	6	12	0	17	7	37	2
hsa-miR-106b-3p	60	185	239	171	162	207	21	193	90	179	315	503	547	478	372	41	443	278	380	474
hsa-miR-106b-5p	31	134	40	89	15	57	9	81	26	166	98	238	172	427	534	10	931	570	494	260
hsa-miR-107	9	138	36	110	46	121	3	91	38	158	70	226	223	103	104	29	553	378	71	417
hsa-miR-10a-3p	3	13	8	12	1	9	1	4	2	16	9	19	22	4	23	2	8	17	17	20
hsa-miR-10a-5p	6667	10968	17618	25515	6364	20162	4712	26472	12485	29983	26345	46263	40828	9038	55542	1213	36529	33855	71190	34809
hsa-miR-10b-3p	5	27	6	8	2	6	1	4	4	26	8	8	26	19	18	1	8	15	30	13
hsa-miR-10b-5p	53644	203940	38456	86868	37341	39419	51236	176577	76817	197572	105200	464284	240109	136551	250516	8676	104036	117948	396835	182111
hsa-miR-1178-3p	0	0	0	0	0	0	0	0	0	0	0	1	2	0	0	0	0	0	1	0
hsa-miR-1178-5p	0	0	0	0	0	1	0	0	0	1	1	0	1	1	0	0	0	0	0	0
hsa-miR-1179	16	9	5	6	3	9	1	1	12	8	59	15	104	4	189	0	152	4	86	0
hsa-miR-1180-3p	17	70	28	24	74	31	2	29	15	40	59	17	301	74	56	15	384	205	63	30
hsa-miR-1180-5p	0	0	0	1	0	1	0	0	0	0	0	0	2	1	1	0	3	0	1	1
hsa-miR-1181	0	0	0	1	0	1	0	1	1	0	0	1	4	2	2	0	0	0	3	2
hsa-miR-1182	0	0	0	1	1	1	0	1	0	1	1	0	2	1	0	1	0	0	0	2
hsa-miR-1183	0	1	2	0	3	0	0	1	0	2	3	0	2	7	0	1	0	0	0	0
hsa-miR-1184	0	0	0	0	0	1	0	0	0	0	1	0	0	0	1	0	0	0	0	0
hsa-miR-1185-1-3p	1	0	1	0	0	3	0	3	0	2	2	3	1	2	0	0	0	1	0	4
hsa-miR-1185-2-3p	0	1	0	0	0	0	0	0	0	1	0	0	1	0	1	1	0	0	0	0
hsa-miR-1185-5p	0	0	0	0	1	1	1	0	0	2	2	1	7	2	4	0	2	3	2	0
hsa-miR-1193	0	0	1	0	0	0	0	0	0	0	0	0	1	0	0	0	0	0	0	0
hsa-miR-1197	0	0	0	0	0	0	0	0	0	0	1	0	0	0	2	0	0	1	1	0
hsa-miR-1199-3p	0	0	0	0	0	0	0	0	0	0	0	0	0	0	0	0	0	0	0	1
hsa-miR-1199-5p	1	0	1	4	0	1	1	2	0	0	1	0	2	5	1	0	0	1	3	0
hsa-miR-1200	0	0	2	1	1	2	0	1	1	0	0	0	1	1	0	0	0	0	0	0
hsa-miR-1202	1	0	1	1	1	0	0	0	0	0	0	1	1	2	0	1	1	0	0	0
hsa-miR-1203	0	1	0	0	2	0	0	0	2	1	0	0	4	0	0	0	0	2	1	0
hsa-miR-1204	0	0	0	0	0	0	0	0	0	0	0	0	0	0	0	0	0	0	0	0
hsa-miR-1205	0	0	0	0	0	0	0	0	0	0	0	0	1	0	0	0	0	0	1	1
hsa-miR-1206	0	0	0	0	0	0	0	0	0	0	0	0	0	1	0	0	0	0	0	0
hsa-miR-1207-3p	0	0	1	0	0	0	0	0	0	0	0	0	0	0	0	0	0	0	0	0
hsa-miR-1207-5p	3	1	1	1	1	0	1	0	1	1	2	2	0	2	2	0	1	1	0	1
hsa-miR-1208	0	0	0	0	0	0	0	0	0	0	0	0	0	1	0	0	0	0	0	0
hsa-miR-122-3p	0	0	0	0	0	0	0	0	0	0	0	0	0	0	0	0	0	0	0	0
hsa-miR-122-5p	0	2	0	0	0	2	0	0	0	0	2	0	2	3	1	0	0	0	0	1
hsa-miR-1224-3p	0	1	0	1	0	0	0	0	1	0	0	2	0	3	1	0	0	1	0	0
hsa-miR-1224-5p	1	4	2	1	1	2	1	3	0	0	2	8	0	5	2	0	1	6	0	1
hsa-miR-1225-3p	1	1	4	1	5	3	0	1	2	0	2	0	5	0	2	2	1	0	2	3
hsa-miR-1225-5p	2	0	0	0	0	0	0	1	1	0	0	0	0	0	2	0	0	0	1	0
hsa-miR-1226-3p	0	2	1	1	1	1	0	1	1	2	2	2	1	2	1	1	2	10	3	2
hsa-miR-1226-5p	1	1	0	0	0	0	0	0	0	0	0	0	0	0	0	0	0	0	1	0
hsa-miR-1227-3p	0	1	1	0	3	1	0	0	0	1	1	0	1	0	1	0	3	2	2	0
hsa-miR-1227-5p	0	0	0	0	0	0	0	0	0	1	0	0	0	0	1	0	0	0	0	0
hsa-miR-1228-3p	1	0	0	2	0	4	0	0	0	1	0	0	1	3	0	0	0	3	0	1
hsa-miR-1228-5p	0	1	0	1	1	0	2	2	0	0	1	0	0	0	1	0	0	0	0	1
hsa-miR-1229-3p	0	1	0	5	0	1	0	0	0	0	1	1	6	2	0	1	1	0	0	1
hsa-miR-1229-5p	0	0	1	0	0	0	0	1	0	0	0	0	0	0	2	0	0	0	0	0
hsa-miR-1231	1	0	0	1	0	1	0	0	0	0	0	0	0	0	0	1	0	0	2	0
hsa-miR-1233-3p	2	2	0	2	1	1	0	0	0	1	0	3	4	3	1	2	3	3	3	1
hsa-miR-1233-5p	2	0	0	0	0	1	0	0	0	0	2	1	0	0	0	0	0	0	1	0
hsa-miR-1234-3p	1	0	0	4	0	0	0	3	1	0	0	0	2	1	0	0	0	0	0	0
hsa-miR-1236-3p	0	0	1	0	0	0	0	1	0	1	0	0	2	0	4	0	0	0	0	0
hsa-miR-1236-5p	0	0	0	0	0	0	0	0	0	2	0	0	1	2	0	0	1	0	0	1
hsa-miR-1237-3p	0	3	0	0	0	0	0	1	0	1	0	1	4	1	0	0	2	0	0	0
hsa-miR-1237-5p	1	0	0	0	1	1	0	0	1	0	2	1	0	3	0	1	1	1	0	0
hsa-miR-1238-3p	0	0	0	2	0	1	0	0	0	0	0	0	0	1	2	0	1	0	0	1
hsa-miR-1238-5p	0	0	0	0	0	0	0	0	0	0	0	0	0	0	0	0	1	0	1	0
hsa-miR-124-3p	0	0	0	0	0	1	0	0	0	0	0	2	1	0	0	0	0	0	1	1
hsa-miR-124-5p	0	0	0	0	1	2	0	0	0	0	0	0	1	0	0	0	0	0	2	0
hsa-miR-1243	0	0	0	1	0	1	0	1	0	0	0	3	0	1	0	0	0	0	0	0
hsa-miR-1244	0	3	2	2	0	7	0	0	1	1	1	0	4	3	2	1	0	1	1	0
hsa-miR-1245a	1	0	1	1	0	1	0	0	0	0	0	0	1	0	0	0	0	0	0	0
hsa-miR-1245b-3p	0	0	0	0	0	0	0	3	0	0	0	3	2	2	1	0	1	1	0	0
hsa-miR-1245b-5p	0	2	0	1	0	0	0	1	2	2	0	0	1	1	2	0	0	0	1	0
hsa-miR-1246	31	253	530	191	274	510	161	485	546	205	323	55	633	598	228	380	159	115	250	85
hsa-miR-1247-3p	2	0	5	2	1	17	1	7	1	0	10	17	16	0	14	3	7	0	11	7
hsa-miR-1247-5p	26	0	3	2	33	71	0	11	14	6	45	25	231	3	27	8	71	26	52	30
hsa-miR-1248	3	3	31	3	7	38	101	13	31	10	9	7	30	24	15	1	86	96	13	11
hsa-miR-1249-3p	4	0	4	1	7	10	0	4	4	5	9	8	19	5	10	1	10	3	4	7
hsa-miR-1249-5p	0	0	0	1	1	1	0	1	1	0	0	1	0	0	0	0	0	0	0	1
hsa-miR-1250-3p	0	0	0	0	0	0	0	1	0	0	0	0	0	0	0	0	0	0	0	0
hsa-miR-1250-5p	2	0	1	0	0	1	0	2	0	1	0	1	2	0	1	0	2	1	0	0
hsa-miR-1251-3p	0	0	1	1	1	0	0	0	0	1	0	1	3	0	4	0	0	3	0	1
hsa-miR-1251-5p	6	13	1	35	3	6	1	19	3	27	7	392	33	19	95	0	205	108	50	102
hsa-miR-1252-3p	0	1	0	0	0	0	0	0	0	0	0	1	1	1	1	1	0	1	0	0
hsa-miR-1252-5p	0	1	0	1	0	1	0	1	0	0	1	1	0	1	1	1	1	0	2	0
hsa-miR-1253	0	2	0	1	2	0	0	2	2	0	1	1	1	5	3	1	0	0	1	0
hsa-miR-1254	53	54	43	46	41	62	33	42	43	22	110	26	78	90	50	28	17	3	65	36
hsa-miR-1255a	1	1	1	0	0	2	0	4	0	0	1	0	2	3	0	0	0	0	1	2
hsa-miR-1255b-2-3p	2	0	0	1	0	0	0	0	0	1	0	0	3	0	1	0	2	1	0	0
hsa-miR-1255b-5p	0	1	0	0	0	2	0	0	1	1	1	0	2	2	2	0	0	0	1	0
hsa-miR-1256	0	0	2	1	1	0	0	3	1	2	0	0	2	3	1	0	1	1	0	2
hsa-miR-1257	0	0	0	0	0	0	0	0	0	1	2	0	1	2	2	1	2	0	0	0
hsa-miR-1258	0	0	2	0	0	1	1	0	0	0	0	0	2	1	0	0	2	0	0	0
hsa-miR-125a-3p	8	58	7	28	5	17	1	16	6	27	18	28	50	66	40	2	21	27	60	36
hsa-miR-125a-5p	9708	24590	4340	30296	4838	6624	1078	5925	7296	20942	12969	22437	49382	40954	29103	2345	22026	16147	50981	20502
hsa-miR-125b-1-3p	140	427	75	680	96	266	22	161	98	427	305	508	1351	747	591	91	252	653	1542	637
hsa-miR-125b-2-3p	267	1122	264	1037	390	826	31	582	300	1554	888	2040	3020	837	1414	368	1282	1081	1907	2667
hsa-miR-125b-5p	4310	10451	2434	18251	2437	5662	708	4592	3806	16098	8425	17748	33159	31717	23877	1419	31694	41516	32503	18901
hsa-miR-126-3p	1174	3275	1346	7201	596	3418	520	3223	1598	4704	5001	10343	14597	5924	16403	440	9678	5329	15099	4529
hsa-miR-126-5p	11764	32049	3694	30313	2791	15215	1151	8980	5914	27273	17857	54468	57496	23598	50943	2172	56517	43314	72592	17576
hsa-miR-1260a	25	98	32	63	39	78	1	59	26	56	88	44	274	101	108	14	339	138	46	71
hsa-miR-1260b	4	22	18	19	9	25	0	21	14	19	28	5	90	38	42	6	49	18	14	15
hsa-miR-1261	0	14	2	0	1	11	2	3	1	1	1	2	7	5	11	1	11	5	1	1
hsa-miR-1262	1	2	1	1	0	5	0	2	0	2	0	0	2	3	1	0	0	2	0	5
hsa-miR-1263	0	1	0	0	0	0	0	0	0	0	0	0	0	1	2	0	0	0	0	0
hsa-miR-1264	0	0	0	1	0	0	0	1	0	0	0	0	0	1	0	0	0	0	0	0
hsa-miR-1265	0	0	1	0	0	0	0	0	0	0	0	0	1	0	3	1	0	0	0	2
hsa-miR-1266-3p	0	0	1	0	0	0	0	1	0	1	0	0	0	3	2	0	0	0	0	0
hsa-miR-1266-5p	1	9	3	4	9	6	1	3	3	5	10	16	15	10	6	2	6	0	10	7
hsa-miR-1267	0	2	0	0	0	0	0	0	0	3	1	0	0	0	0	0	0	0	0	1
hsa-miR-1268a	22	53	92	39	49	56	33	26	51	14	45	13	96	109	36	25	17	24	38	12
hsa-miR-1268b	2	7	8	2	5	5	2	3	5	1	3	0	8	11	5	3	4	3	3	2
hsa-miR-1269a	0	1	0	0	0	2	1	3	0	1	0	0	0	4	1	3	0	0	1	1
hsa-miR-1269b	0	0	3	1	0	1	1	0	2	1	0	0	0	0	1	1	0	0	13	832
hsa-miR-127-3p	358	170	487	322	752	5852	34	1108	469	2322	1068	751	5299	975	1066	1782	970	5164	1426	2932
hsa-miR-127-5p	2	0	1	4	1	12	0	17	1	12	2	12	2	7	6	2	8	37	5	20
hsa-miR-1270	3	7	5	2	8	4	0	5	6	7	4	6	13	16	7	3	3	3	5	4
hsa-miR-1271-3p	0	4	4	3	3	2	0	4	3	3	2	1	5	5	4	2	1	0	4	3
hsa-miR-1271-5p	1	3	3	4	1	1	1	3	2	3	1	0	7	3	7	1	4	7	8	3
hsa-miR-1272	0	0	0	0	0	0	1	0	0	0	1	1	0	1	1	0	1	0	1	0
hsa-miR-1273a	160	322	404	173	289	321	95	148	237	113	230	70	463	485	187	112	54	22	176	68
hsa-miR-1273c	4	2	6	3	3	3	0	2	7	2	9	4	13	11	7	2	0	4	3	3
hsa-miR-1273d	39	91	70	72	58	80	40	78	67	42	66	40	112	149	84	44	16	5	62	31
hsa-miR-1273e	140	267	315	203	315	288	202	165	254	86	247	80	401	417	207	123	18	15	223	89
hsa-miR-1273f	95	99	142	98	108	131	92	60	117	37	135	32	189	219	79	56	16	5	85	50
hsa-miR-1273g-3p	117	634	5338	206	755	486	106	197	1189	164	458	66	4017	464	131	242	19	12	311	88
hsa-miR-1273g-5p	7	8	11	10	11	18	6	1	12	5	6	3	8	13	5	4	2	2	3	1
hsa-miR-1273h-3p	3	6	12	10	5	5	5	1	3	2	8	8	6	7	5	0	1	2	10	7
hsa-miR-1273h-5p	18	18	16	17	20	24	9	9	21	9	25	6	30	38	15	16	6	3	16	9
hsa-miR-1275	4	4	5	4	7	3	1	1	4	1	10	0	23	5	6	1	47	9	7	1
hsa-miR-1276	0	8	0	4	0	4	1	2	1	7	2	0	3	17	1	0	0	0	1	1
hsa-miR-1277-3p	0	0	0	1	0	2	0	1	0	0	0	2	2	2	2	0	12	4	1	0
hsa-miR-1277-5p	0	9	2	5	4	4	3	10	0	9	3	35	4	36	42	2	65	72	28	8
hsa-miR-1278	0	0	0	0	0	1	0	0	0	0	1	1	0	0	0	0	2	0	0	2
hsa-miR-1279	0	1	0	0	0	0	0	0	0	0	0	0	0	0	0	0	0	0	0	0
hsa-miR-128-1-5p	8	20	9	10	12	9	0	4	7	13	10	52	58	10	9	3	13	10	28	23
hsa-miR-128-2-5p	0	0	0	0	0	0	0	0	0	0	0	0	0	0	0	0	0	0	0	0
hsa-miR-128-3p	123	399	125	420	92	169	11	129	127	311	260	314	1242	528	366	25	280	151	433	397
hsa-miR-1281	0	0	0	0	0	0	0	0	0	3	2	0	3	1	2	1	1	1	0	0
hsa-miR-1282	0	0	0	0	0	0	1	0	1	0	0	0	0	3	2	0	0	0	2	0
hsa-miR-1283	0	0	0	1	0	1	0	0	0	0	1	0	0	0	0	0	0	1	0	3
hsa-miR-1284	0	1	0	0	0	1	1	0	0	1	0	0	0	0	3	0	0	1	1	1
hsa-miR-1285-3p	73	95	69	80	49	90	27	53	63	59	85	106	105	150	86	26	43	17	62	63
hsa-miR-1285-5p	340	337	226	317	205	425	117	306	285	140	331	128	460	680	259	98	143	45	197	141
hsa-miR-1286	0	1	0	0	3	0	0	0	1	3	0	7	1	3	3	0	0	0	0	3
hsa-miR-1287-3p	0	1	0	1	0	2	0	0	1	0	0	1	1	1	1	0	0	0	1	0
hsa-miR-1287-5p	2	5	3	10	1	10	0	5	5	12	9	6	18	13	24	0	17	10	12	40
hsa-miR-1288-3p	0	0	0	0	0	2	0	2	1	1	1	0	1	0	0	0	0	0	1	0
hsa-miR-1288-5p	0	0	0	0	0	0	0	0	0	0	0	0	1	0	0	1	0	0	0	0
hsa-miR-1289	0	0	2	1	1	3	0	1	6	0	0	1	2	4	1	1	0	0	1	0
hsa-miR-129-1-3p	0	0	1	1	0	0	0	0	0	0	0	0	0	0	0	0	1	0	1	0
hsa-miR-129-2-3p	0	2	0	0	0	0	0	0	0	2	0	0	3	6	2	0	8	0	2	5
hsa-miR-129-5p	0	14	4	0	1	3	1	3	1	4	0	1	2	3	0	0	4	0	0	16
hsa-miR-1290	8	5	3	4	2	4	13	5	10	3	5	4	6	3	3	2	1	0	2	1
hsa-miR-1291	5	6	7	4	3	8	3	2	4	5	6	5	19	9	2	5	15	20	6	6
hsa-miR-1292-3p	0	0	0	0	2	0	0	0	0	0	0	0	1	0	1	0	0	1	0	0
hsa-miR-1292-5p	0	0	0	1	0	0	0	0	0	0	0	0	2	0	0	0	1	0	0	1
hsa-miR-1293	0	1	0	0	0	0	0	1	0	0	0	1	0	0	0	1	0	0	1	0
hsa-miR-1294	1	1	0	4	0	0	1	2	2	1	1	2	4	0	0	0	1	1	0	2
hsa-miR-1295a	0	1	0	1	0	1	0	1	0	1	2	2	6	1	0	0	0	1	3	2
hsa-miR-1295b-3p	1	0	0	2	0	1	0	0	0	0	0	1	1	2	0	0	0	1	0	0
hsa-miR-1295b-5p	0	0	0	1	0	0	0	0	0	0	0	1	0	0	1	0	0	0	1	0
hsa-miR-1296-3p	0	0	0	0	0	1	0	1	1	0	0	0	1	0	1	0	6	3	0	1
hsa-miR-1296-5p	21	22	49	16	13	19	1	15	11	28	18	35	48	57	38	5	64	62	57	60
hsa-miR-1297	1	0	0	1	0	1	0	0	0	0	0	1	0	0	0	0	6	4	1	1
hsa-miR-1298-3p	0	0	0	0	0	1	1	2	1	0	1	0	2	3	2	1	0	0	1	0
hsa-miR-1298-5p	0	0	0	1	0	1	0	0	0	0	0	0	1	0	2	0	0	0	2	5
hsa-miR-1299	9	0	14	35	15	13	1	0	11	7	15	5	135	43	11	1	33	8	61	73
hsa-miR-1301-3p	6	18	10	6	15	8	0	1	3	13	7	6	43	25	12	3	16	10	13	17
hsa-miR-1301-5p	0	0	1	0	0	0	0	0	0	0	0	0	0	0	0	0	0	0	0	0
hsa-miR-1302	0	2	0	1	1	1	0	3	0	0	1	0	3	3	5	0	1	1	0	2
hsa-miR-1303	28	36	34	29	31	48	21	22	44	18	51	21	77	66	55	18	20	7	28	23
hsa-miR-1304-3p	23	50	37	31	26	39	19	29	30	18	36	34	69	70	39	14	16	14	33	21
hsa-miR-1304-5p	4	7	4	14	4	6	5	5	4	1	4	2	7	7	4	6	1	3	3	1
hsa-miR-1305	0	0	0	0	0	0	0	0	0	1	0	0	4	2	4	0	1	0	2	0
hsa-miR-1306-3p	0	0	0	0	0	2	1	1	1	0	1	1	0	4	5	2	3	2	1	2
hsa-miR-1306-5p	3	11	0	1	6	3	1	3	0	4	5	7	9	11	8	5	11	5	3	10
hsa-miR-1307-3p	67	77	73	108	64	95	3	46	24	71	81	125	260	209	143	26	181	148	90	176
hsa-miR-1307-5p	435	506	190	323	72	210	28	442	45	541	314	1217	444	905	2520	25	1423	1294	963	1551
hsa-miR-130a-3p	628	2984	761	3050	608	1371	185	885	729	2131	2609	3204	8121	3272	6586	327	8239	2652	8052	5453
hsa-miR-130a-5p	1	2	1	4	0	3	2	1	0	0	5	9	6	7	13	0	25	7	5	7
hsa-miR-130b-3p	23	143	71	90	47	121	4	24	47	120	121	158	471	188	191	27	215	85	200	113
hsa-miR-130b-5p	4	8	5	9	12	10	0	9	4	15	16	26	67	34	52	3	71	19	33	20
hsa-miR-132-3p	8	82	51	225	40	160	0	117	14	144	59	167	218	77	73	35	57	117	59	151
hsa-miR-132-5p	1	6	0	16	2	14	0	9	4	8	0	10	15	16	10	0	5	15	12	10
hsa-miR-1321	0	2	0	0	0	0	0	1	0	0	0	0	0	0	0	0	0	0	0	0
hsa-miR-1322	0	1	1	1	0	0	0	2	1	0	2	0	2	2	1	1	0	0	5	0
hsa-miR-1323	0	0	0	0	0	0	0	1	0	0	0	0	0	0	0	0	0	0	0	2
hsa-miR-1324	0	0	0	1	1	0	0	1	0	0	0	0	0	0	1	1	0	0	0	0
hsa-miR-133a-3p	25	35	34	29	48	76	13	50	112	28	125	131	208	1020	208	3	473	205	193	46
hsa-miR-133a-5p	0	2	0	0	0	0	0	0	0	1	0	1	0	7	2	0	0	1	2	1
hsa-miR-133b	0	1	0	0	1	0	0	0	0	0	0	0	0	1	0	0	1	0	1	0
hsa-miR-134-3p	1	0	0	0	0	1	0	0	1	1	2	0	3	1	0	0	0	2	0	4
hsa-miR-134-5p	3	0	8	3	17	67	1	25	9	16	10	14	54	18	20	8	8	51	11	38
hsa-miR-1343-3p	1	1	0	0	0	0	1	0	3	2	2	0	7	3	2	0	3	5	0	0
hsa-miR-1343-5p	1	1	1	1	0	2	0	0	3	0	4	1	3	3	3	0	2	0	0	0
hsa-miR-135a-3p	0	0	1	1	0	0	1	2	1	1	0	2	1	0	1	0	0	1	0	0
hsa-miR-135a-5p	422	3784	266	3701	201	876	494	1419	675	4343	1324	7319	1810	4845	5995	150	24231	12166	12530	6719
hsa-miR-135b-3p	0	76	5	52	5	7	1	19	2	55	6	49	20	44	19	5	32	58	23	33
hsa-miR-135b-5p	50	939	35	358	30	147	38	157	59	866	176	750	257	1259	738	21	1878	1564	1293	574
hsa-miR-136-3p	26	5	2	8	4	62	3	94	2	88	28	160	66	37	178	4	98	207	87	144
hsa-miR-136-5p	3	3	1	2	1	14	0	21	2	20	9	41	15	10	46	2	68	126	19	34
hsa-miR-137	0	0	0	1	0	0	0	0	0	0	5	2	1	1	3	0	2	3	1	0
hsa-miR-138-1-3p	69	4	8	12	40	22	2	3	27	9	51	14	225	42	146	3	120	4	156	0
hsa-miR-138-2-3p	0	0	0	0	0	0	0	0	0	0	0	0	2	0	0	0	5	0	0	0
hsa-miR-138-5p	194	160	258	281	178	341	53	40	281	294	726	291	2000	1631	1944	61	7122	380	2577	22
hsa-miR-139-3p	0	0	0	1	4	4	0	2	5	0	5	6	27	1	5	0	1	1	3	2
hsa-miR-139-5p	32	23	52	82	74	91	9	45	62	32	112	168	410	41	210	11	317	80	181	83
hsa-miR-140-3p	693	844	1228	2540	447	2178	172	1657	500	1510	1372	5452	3465	1560	3030	373	1992	1316	2916	4901
hsa-miR-140-5p	25	101	31	90	5	56	22	46	14	105	53	131	66	97	135	2	129	120	218	143
hsa-miR-141-3p	10936	34573	1140	9760	1158	3371	1570	3937	2856	23314	8392	32169	24105	66877	91723	634	92382	28034	114103	33696
hsa-miR-141-5p	117	562	28	160	20	106	8	80	55	350	139	388	474	619	506	10	496	322	626	293
hsa-miR-142-3p	23	51	220	199	9	66	18	137	20	148	110	857	179	238	654	5	669	515	988	161
hsa-miR-142-5p	644	1013	2659	2325	189	958	162	1435	253	1641	1914	15341	4593	4013	12690	172	3273	2026	17049	2315
hsa-miR-143-3p	10663	49266	11387	90580	11160	62926	4765	103011	14516	155689	42774	385210	141888	51086	158597	7136	214507	201820	95527	159654
hsa-miR-143-5p	7	23	8	54	11	24	2	35	8	28	15	56	74	55	52	2	86	156	53	75
hsa-miR-144-3p	145	37	37	16	16	38	29	79	29	41	151	269	75	79	1258	2	3514	817	2362	119
hsa-miR-144-5p	164	53	155	64	56	112	97	304	88	74	605	478	256	176	999	3	1125	171	1302	174
hsa-miR-145-3p	50	88	10	168	9	68	7	75	27	185	55	281	138	188	394	3	250	251	369	171
hsa-miR-145-5p	536	317	1198	2403	526	1151	995	827	1149	993	1120	3254	2647	1025	1621	190	3519	3634	2014	2480
hsa-miR-1468-3p	0	1	0	0	1	0	0	0	0	1	0	0	1	1	0	1	0	0	1	0
hsa-miR-1468-5p	10	60	12	58	16	20	2	24	6	65	23	72	108	41	41	6	23	20	48	236
hsa-miR-1469	0	2	0	1	0	0	0	0	0	0	3	0	1	2	1	0	1	0	1	0
hsa-miR-146a-3p	1	0	3	2	0	1	0	1	2	2	3	7	2	0	1	0	1	1	1	1
hsa-miR-146a-5p	274	3273	2541	2738	231	1508	187	787	587	2235	2440	3343	4797	3087	4189	489	1152	4414	5959	362
hsa-miR-146b-3p	31	25620	159	13634	36	1242	35	7276	53	8420	175	14893	384	5176	78	745	155	12711	99	118
hsa-miR-146b-5p	1147	2076821	6056	949778	1148	71507	3591	528689	3020	935190	12362	948905	15534	346378	10317	53279	13906	760257	9838	6207
hsa-miR-1470	0	0	0	0	0	1	0	0	0	0	0	0	0	0	0	0	0	1	0	0
hsa-miR-1471	0	0	0	1	0	0	0	0	0	0	0	0	0	0	0	0	0	0	0	0
hsa-miR-147a	0	0	0	0	0	0	0	0	0	0	0	0	0	2	0	0	0	0	0	0
hsa-miR-147b	0	7	1	3	0	4	0	7	0	24	0	4	4	25	9	1	4	6	4	3
hsa-miR-148a-3p	6857	14392	5941	29801	6116	17969	2504	12181	9197	36221	14265	90846	51891	23125	50916	2643	62771	15638	67120	177452
hsa-miR-148a-5p	136	111	94	185	71	133	6	168	76	219	175	1546	558	279	607	17	290	115	389	1902
hsa-miR-148b-3p	541	1570	539	1858	403	1230	158	1032	593	2623	1218	3166	3088	3060	4673	660	6472	2279	7200	1898
hsa-miR-148b-5p	6	29	9	42	3	9	3	36	10	31	34	75	115	91	175	2	69	42	96	41
hsa-miR-149-3p	1	0	0	1	0	1	0	1	1	2	3	0	4	1	2	1	1	0	1	1
hsa-miR-149-5p	12	10	25	32	21	32	1	39	18	44	43	101	69	74	30	5	61	147	48	238
hsa-miR-150-3p	1	3	31	10	1	2	0	1	2	2	10	14	40	6	10	2	2	1	27	7
hsa-miR-150-5p	115	164	4086	892	185	335	42	215	209	194	893	1574	2493	833	1049	201	391	108	3705	654
hsa-miR-151a-3p	3067	15815	2709	12245	3291	6997	524	3975	4227	15112	6608	33005	25947	17929	13453	3154	13618	8650	20473	10675
hsa-miR-151a-5p	132	6421	375	3216	513	1781	41	1561	501	5455	2406	3616	10990	9019	7471	701	5122	2956	6569	2792
hsa-miR-151b	137	6492	386	3286	525	1804	42	1588	507	5508	2440	3687	11244	9146	7657	705	5193	2984	6698	2877
hsa-miR-152-3p	180	408	210	395	366	1306	104	465	375	521	1050	709	2498	448	2238	161	2305	605	2134	741
hsa-miR-152-5p	8	7	9	6	4	12	2	17	2	13	9	48	28	10	50	0	23	14	25	16
hsa-miR-153-3p	16	12	1	5	0	5	0	1	3	12	3	53	15	18	107	2	110	29	113	38
hsa-miR-153-5p	0	0	0	0	1	0	0	0	0	1	0	0	2	1	2	0	0	0	0	1
hsa-miR-1537-3p	0	1	0	0	0	0	0	0	0	1	1	1	0	4	0	0	2	4	1	1
hsa-miR-1537-5p	1	1	0	1	2	1	0	0	0	0	0	2	0	1	0	0	0	2	0	0
hsa-miR-1538	0	4	1	1	2	1	0	1	0	1	0	1	1	9	1	0	0	1	1	0
hsa-miR-1539	0	0	0	0	0	0	0	0	0	0	0	0	0	0	0	0	0	0	0	0
hsa-miR-154-3p	0	0	0	0	0	0	0	0	0	0	0	0	0	0	1	0	0	0	1	0
hsa-miR-154-5p	2	0	0	2	0	9	0	0	0	2	0	0	2	1	3	0	4	7	2	5
hsa-miR-155-3p	0	0	0	0	0	0	0	0	0	0	0	0	0	0	0	0	0	0	1	0
hsa-miR-155-5p	47	343	2815	1969	98	1100	27	487	80	573	831	2810	2201	842	660	278	139	437	816	304
hsa-miR-1587	0	0	3	1	0	1	0	0	1	0	2	3	0	0	2	2	3	0	0	0
hsa-miR-15a-3p	0	2	0	1	1	0	0	0	0	0	0	0	1	0	1	0	1	5	1	1
hsa-miR-15a-5p	30	992	159	614	98	306	26	324	79	1107	402	675	888	746	1051	26	1746	2081	825	1147
hsa-miR-15b-3p	0	15	6	16	5	8	3	10	5	29	16	25	15	30	28	1	60	43	27	26
hsa-miR-15b-5p	11	242	160	155	68	168	12	95	65	312	149	127	310	213	239	12	597	337	322	122
hsa-miR-16-1-3p	1	3	3	1	0	0	0	5	0	3	1	7	2	1	3	0	4	6	2	2
hsa-miR-16-2-3p	5	61	30	34	12	27	6	42	12	51	46	54	115	91	122	2	103	40	228	50
hsa-miR-16-5p	320	18433	2412	9160	1916	6068	404	2248	1329	12059	8186	3427	15439	5066	8653	796	24486	20661	10634	6038
hsa-miR-17-3p	3	49	5	36	5	13	1	12	4	33	17	47	59	65	105	0	115	88	120	41
hsa-miR-17-5p	28	661	88	250	50	151	26	104	81	421	250	307	439	594	396	25	644	340	857	241
hsa-miR-181a-2-3p	167	4119	131	1448	234	837	50	1724	143	2431	354	5575	1366	5938	795	324	945	1816	725	456
hsa-miR-181a-3p	115	542	90	313	23	180	11	404	32	483	113	2768	320	554	335	33	532	938	180	2152
hsa-miR-181a-5p	21766	201327	37535	140695	23658	82519	4116	130599	14248	135227	48615	363942	290741	319022	89504	20594	63749	101395	56569	442249
hsa-miR-181b-2-3p	1	11	0	6	0	1	1	3	0	8	2	15	3	22	4	0	3	2	10	3
hsa-miR-181b-3p	2	5	1	5	0	3	0	2	2	7	1	15	5	13	6	0	5	5	3	16
hsa-miR-181b-5p	1124	12362	1756	8923	1675	4819	238	7238	827	7572	2627	18335	17611	21777	4076	1364	4838	8611	3852	18130
hsa-miR-181c-3p	58	224	45	264	42	141	9	315	29	394	142	889	242	387	477	34	189	401	307	918
hsa-miR-181c-5p	856	4106	748	6121	594	1712	212	4834	622	5138	2889	16902	6900	8846	12673	235	5494	7852	8498	19361
hsa-miR-181d-3p	4	1	2	2	3	1	0	1	0	1	9	2	0	2	3	0	1	1	1	0
hsa-miR-181d-5p	123	1020	199	1159	320	675	29	608	238	843	555	1438	1789	1358	784	143	872	1833	1027	2160
hsa-miR-182-3p	0	1	0	1	0	0	0	1	0	0	0	3	0	4	0	0	2	2	0	2
hsa-miR-182-5p	602	18516	1369	7907	1380	4559	858	8357	1899	13929	4848	60865	11847	27717	4802	763	7046	13448	8146	49450
hsa-miR-1825	0	0	0	0	1	0	0	0	0	0	0	0	2	1	0	0	0	0	0	0
hsa-miR-1827	1	6	6	4	2	4	0	5	2	4	5	1	4	15	12	1	1	4	2	3
hsa-miR-183-3p	0	9	3	4	1	2	0	1	0	3	0	7	8	18	2	2	1	5	3	18
hsa-miR-183-5p	170	1815	233	819	238	407	112	253	291	1536	450	1649	1779	2455	505	936	1043	4388	1612	2757
hsa-miR-184	2	1	7	8	1	3	6	10	2	5	2	8	4	4	2	2	1	4	53	3042
hsa-miR-185-3p	8	11	5	2	7	8	0	0	4	10	24	1	28	20	7	1	12	10	14	5
hsa-miR-185-5p	10	77	25	39	12	48	27	37	41	78	107	94	153	179	148	5	213	47	173	39
hsa-miR-186-3p	0	0	0	1	0	0	0	0	0	0	0	1	4	1	2	0	13	1	6	2
hsa-miR-186-5p	3023	9979	2926	7668	1192	4392	1874	2740	3631	8348	7447	11492	20009	15047	16964	686	10007	6258	32814	11217
hsa-miR-187-3p	0	4	3	7	0	2	1	5	1	4	2	61	6	56	1	2	2	71	3	0
hsa-miR-187-5p	0	0	2	0	1	1	0	0	1	0	0	0	0	0	0	1	0	1	0	0
hsa-miR-188-3p	0	1	0	1	0	1	1	1	0	1	0	1	2	1	5	0	14	2	4	0
hsa-miR-188-5p	3	5	4	3	2	6	1	7	0	8	5	21	8	10	9	0	27	13	13	12
hsa-miR-18a-3p	1	5	9	0	5	0	0	2	1	2	4	2	5	5	1	0	8	6	10	6
hsa-miR-18a-5p	6	18	21	22	4	26	6	7	14	24	30	70	22	44	46	5	224	77	202	25
hsa-miR-18b-3p	0	0	0	0	0	0	0	0	0	0	0	0	0	0	0	0	1	0	1	0
hsa-miR-18b-5p	0	0	0	1	0	1	0	0	1	0	0	1	1	0	2	0	8	1	9	0
hsa-miR-1908-3p	28	27	30	16	35	54	1	38	20	16	34	11	56	99	57	8	15	6	15	11
hsa-miR-1908-5p	0	1	0	0	0	0	0	1	0	1	0	0	2	1	0	1	2	0	0	0
hsa-miR-1909-3p	0	0	0	0	0	0	0	0	0	0	0	0	0	1	1	0	0	0	0	0
hsa-miR-1909-5p	0	0	0	0	0	0	0	0	0	0	0	0	0	0	1	0	0	0	0	0
hsa-miR-190a-3p	3	0	0	0	0	1	0	3	1	1	1	6	1	2	14	0	42	17	12	0
hsa-miR-190a-5p	18	121	11	21	6	15	9	39	12	128	86	140	131	267	296	1	838	97	311	20
hsa-miR-190b	2	4	7	5	5	9	1	2	1	7	7	2	4	7	5	3	16	13	5	54
hsa-miR-191-3p	0	2	0	1	0	1	1	1	1	4	2	2	8	9	2	0	1	2	3	3
hsa-miR-191-5p	1508	32335	6015	20796	7679	15085	633	9452	4900	28911	9951	10718	58334	21179	19626	9952	17983	22386	31876	18911
hsa-miR-1910-3p	1	1	0	1	4	1	1	2	1	0	2	2	6	0	2	2	0	0	2	1
hsa-miR-1910-5p	2	0	0	0	0	0	0	0	0	0	0	0	1	4	3	0	1	1	1	1
hsa-miR-1911-3p	0	0	0	0	0	0	0	0	0	1	0	0	0	1	0	0	0	0	1	0
hsa-miR-1911-5p	0	0	0	0	0	0	0	0	0	0	0	0	0	0	2	0	0	0	0	0
hsa-miR-1912	0	2	0	1	0	0	0	0	1	0	0	1	2	1	2	0	1	1	0	0
hsa-miR-1913	1	0	0	1	0	1	0	0	0	1	2	1	2	2	2	0	1	0	2	0
hsa-miR-1914-3p	0	0	1	0	0	0	0	0	0	0	0	0	0	0	0	0	1	0	0	0
hsa-miR-1914-5p	1	2	1	0	1	0	1	0	0	0	0	0	0	0	0	0	0	0	0	1
hsa-miR-1915-3p	18	51	70	37	45	45	10	39	40	18	81	13	156	127	82	30	51	15	48	60
hsa-miR-1915-5p	0	0	0	1	0	0	0	1	0	0	0	1	1	0	0	0	0	1	0	0
hsa-miR-192-3p	1	11	2	1	0	2	1	0	0	2	0	0	5	6	7	0	9	1	2	0
hsa-miR-192-5p	747	5071	712	3000	747	1276	191	1560	1009	5938	2525	9642	8090	5188	11668	274	8141	2049	8408	1441
hsa-miR-193a-3p	5	1	2	3	5	9	8	12	9	6	5	67	33	13	121	1	323	93	63	8
hsa-miR-193a-5p	17	45	42	18	92	76	2	36	23	105	65	37	555	96	78	14	33	8	96	23
hsa-miR-193b-3p	63	21	72	61	42	71	4	53	25	58	54	162	135	84	119	17	260	132	103	272
hsa-miR-193b-5p	1	0	2	2	2	2	0	2	0	0	2	3	4	1	0	0	4	2	1	5
hsa-miR-194-3p	0	2	0	0	1	2	0	0	0	2	1	1	7	2	5	0	3	1	1	0
hsa-miR-194-5p	32	210	27	129	8	48	8	29	31	181	103	192	303	264	367	6	307	99	308	53
hsa-miR-195-3p	6	13	9	24	15	35	0	39	8	23	16	79	90	15	46	6	31	23	38	77
hsa-miR-195-5p	26	173	90	396	173	754	20	211	78	401	382	484	850	96	1127	87	2472	1343	834	991
hsa-miR-196a-3p	0	0	0	0	0	1	0	0	1	2	1	1	2	1	1	0	0	2	1	7
hsa-miR-196a-5p	1	12	0	5	1	4	2	11	2	11	1	0	5	4	1	0	3	72	0	32
hsa-miR-196b-3p	0	0	0	0	0	0	0	0	0	0	0	0	0	0	0	0	0	1	0	0
hsa-miR-196b-5p	4	5	12	16	2	10	0	16	1	20	11	11	9	7	5	0	17	55	14	11
hsa-miR-197-3p	111	156	144	124	157	170	16	73	72	209	234	152	1069	322	351	70	295	162	491	324
hsa-miR-197-5p	0	0	0	0	0	0	0	0	0	3	1	1	5	2	1	1	1	0	4	1
hsa-miR-1972	8	7	7	4	9	12	2	3	5	3	13	4	18	17	16	8	2	1	12	3
hsa-miR-1973	3	18	13	2	34	31	115	5	23	39	3	2	22	23	9	7	11	15	2	7
hsa-miR-1976	0	1	5	2	1	1	0	0	1	2	1	0	7	2	0	0	2	1	3	0
hsa-miR-198	0	0	1	0	0	3	0	0	0	0	1	0	1	1	0	0	0	0	1	0
hsa-miR-199a-3p	366	544	576	2001	664	8052	149	5911	577	4723	2679	4215	7630	2525	7243	260	8605	14226	3189	7085
hsa-miR-199a-5p	345	188	173	557	97	1144	62	848	152	1278	571	2000	1372	821	2555	91	2709	5009	1973	1135
hsa-miR-199b-3p	366	544	576	2001	664	8052	149	5911	577	4723	2679	4215	7630	2525	7243	260	8605	14226	3189	7085
hsa-miR-199b-5p	176	15	52	126	80	607	46	677	94	493	342	608	991	181	2667	36	1740	1934	1604	497
hsa-miR-19a-3p	48	143	88	106	18	33	393	118	63	194	40	1218	110	210	220	2	1014	577	712	135
hsa-miR-19a-5p	0	1	1	2	1	1	2	1	2	0	0	1	2	0	2	0	3	4	0	2
hsa-miR-19b-1-5p	1	2	0	0	1	2	0	0	0	1	0	5	3	0	2	0	4	3	5	0
hsa-miR-19b-2-5p	0	0	0	0	0	0	0	0	0	0	0	0	0	0	0	0	0	0	0	0
hsa-miR-19b-3p	374	1022	581	879	122	354	2412	826	518	1616	401	6034	828	1511	1465	45	4970	3197	4215	1098
hsa-miR-200a-3p	274	2495	123	857	129	518	89	555	180	1754	861	2429	2223	18	3725	56	3859	3359	2675	60
hsa-miR-200a-5p	37	249	12	89	13	55	3	68	12	185	28	579	187	0	121	14	90	198	88	10
hsa-miR-200b-3p	228	6664	287	2091	290	1043	76	891	384	5625	1193	3294	4440	20	2893	199	2730	3714	3379	46
hsa-miR-200b-5p	3	50	4	20	6	8	4	5	3	43	11	16	40	1	23	3	51	38	32	1
hsa-miR-200c-3p	715	8597	976	2362	1545	2174	152	985	887	4498	2070	4370	8058	8867	3450	1048	5336	2010	4542	4217
hsa-miR-200c-5p	2	8	1	10	0	3	1	0	2	8	4	10	9	11	1	0	22	7	15	3
hsa-miR-202-3p	0	0	0	0	1	0	0	0	0	0	0	0	0	0	0	0	0	0	0	0
hsa-miR-202-5p	0	1	0	0	1	1	0	1	0	0	3	6	2	1	1	0	0	0	2	2
hsa-miR-203a-3p	72	816	93	491	58	334	29	327	85	1696	181	647	1169	5594	996	32	1027	256	1167	4019
hsa-miR-203a-5p	0	5	0	1	0	0	0	0	1	6	0	0	1	8	2	0	9	2	1	1
hsa-miR-203b-3p	4	13	6	2	1	9	1	8	4	16	7	9	15	55	20	1	32	2	17	103
hsa-miR-203b-5p	0	0	0	0	0	0	0	0	0	0	0	0	0	1	0	0	3	0	0	2
hsa-miR-204-3p	1	1	0	2	0	1	0	0	0	0	1	2	5	1	2	0	3	0	3	0
hsa-miR-204-5p	2379	50	426	180	1026	660	193	36	1007	115	1573	855	4638	292	3745	138	3855	57	5229	192
hsa-miR-205-3p	0	0	0	1	1	2	0	0	0	0	1	2	0	2	0	0	1	0	0	2
hsa-miR-205-5p	31	64	154	48	37	554	9	1296	39	59	185	7272	231	753	338	291	784	5360	79	385
hsa-miR-2052	0	0	0	0	0	0	0	0	0	0	0	0	1	0	0	0	0	0	1	0
hsa-miR-2053	0	0	0	0	0	0	0	0	0	0	0	0	0	0	0	0	0	0	0	0
hsa-miR-2054	0	3	1	0	1	0	0	4	0	5	0	5	1	21	3	1	0	0	3	3
hsa-miR-206	0	1	0	0	0	0	0	3	0	0	0	0	0	1	0	0	0	1	0	0
hsa-miR-208a-3p	0	0	0	0	0	0	0	0	0	0	0	0	0	0	0	0	0	0	1	1
hsa-miR-208a-5p	0	1	0	0	0	0	0	0	0	1	0	0	0	1	0	0	0	0	0	0
hsa-miR-208b-3p	1	0	0	0	0	1	0	0	1	0	1	1	0	0	2	0	1	2	1	0
hsa-miR-208b-5p	0	0	0	0	0	0	0	0	0	1	0	0	0	0	0	0	0	0	0	0
hsa-miR-20a-3p	0	9	0	6	0	1	0	3	1	5	2	8	5	11	9	1	26	6	24	5
hsa-miR-20a-5p	29	1593	128	290	44	189	42	208	101	908	268	665	607	1117	457	28	970	415	1160	278
hsa-miR-20b-3p	0	0	0	0	0	1	0	0	1	0	2	0	0	0	0	0	1	0	2	0
hsa-miR-20b-5p	2	8	13	6	6	9	2	4	8	7	24	13	11	5	16	0	59	13	74	12
hsa-miR-21-3p	237	1735	375	1567	31	2310	20	2314	78	4780	540	2220	1083	7705	1927	334	1019	6325	936	2055
hsa-miR-21-5p	2242	79172	8031	87605	1558	64977	925	57746	2056	124315	9517	105497	28289	155282	30891	6374	43100	260240	21475	80949
hsa-miR-210-3p	53	96	176	136	94	168	270	140	129	48	245	96	208	312	199	49	186	287	218	248
hsa-miR-210-5p	2	3	1	0	5	2	1	1	0	1	2	2	20	6	3	1	3	1	4	2
hsa-miR-211-3p	0	0	0	0	0	0	0	2	0	0	1	1	1	2	0	0	0	1	1	0
hsa-miR-211-5p	0	2	0	0	1	1	0	1	2	0	2	3	2	4	0	1	4	0	2	0
hsa-miR-2110	0	6	5	3	0	3	1	1	2	6	1	4	23	14	8	4	10	4	8	7
hsa-miR-2113	0	0	0	0	0	2	0	0	0	0	0	0	0	2	0	0	0	0	1	0
hsa-miR-2114-3p	1	1	0	0	0	0	1	4	0	0	1	5	1	2	3	0	4	1	5	427
hsa-miR-2114-5p	1	0	0	0	0	0	0	1	0	0	1	5	0	1	3	0	7	5	8	155
hsa-miR-2115-3p	1	0	0	0	1	1	0	0	0	0	1	0	0	1	0	0	1	1	1	0
hsa-miR-2115-5p	0	0	0	0	0	0	0	0	0	0	0	1	0	2	0	0	1	0	0	0
hsa-miR-2116-3p	1	7	3	4	0	1	0	0	1	0	1	5	3	6	0	0	1	0	2	2
hsa-miR-2116-5p	0	1	2	1	0	1	0	0	0	2	1	0	1	0	0	0	0	2	0	0
hsa-miR-2117	1	0	0	0	0	1	0	3	0	0	0	1	0	4	1	0	0	0	0	0
hsa-miR-212-3p	2	10	3	21	3	16	0	9	1	21	5	24	31	13	10	1	7	22	5	8
hsa-miR-212-5p	0	2	0	10	0	4	1	3	0	4	1	10	10	5	2	0	2	4	1	1
hsa-miR-214-3p	9	9	10	10	79	344	3	49	22	48	57	25	168	43	69	33	321	387	73	67
hsa-miR-214-5p	1	4	3	16	10	70	0	27	6	28	27	25	74	29	79	1	42	141	34	40
hsa-miR-215-3p	0	1	1	2	0	1	0	2	1	0	0	0	2	3	1	0	2	0	1	0
hsa-miR-215-5p	3	4	1	4	1	1	0	10	0	11	1	24	11	15	22	0	8	2	15	9
hsa-miR-216a-3p	0	1	1	0	0	1	0	1	1	0	0	1	1	2	0	1	0	5	2	38
hsa-miR-216a-5p	2	0	1	0	1	2	1	0	1	0	0	0	2	4	1	0	2	8	2	35
hsa-miR-216b-3p	0	0	0	0	0	0	0	0	1	0	0	0	1	1	2	0	0	0	1	0
hsa-miR-216b-5p	0	0	1	1	0	2	0	0	1	0	1	1	3	0	3	0	1	0	0	2
hsa-miR-217	0	1	0	2	1	0	0	0	0	0	0	0	0	3	3	1	0	9	0	38
hsa-miR-218-1-3p	3	3	1	4	5	21	0	12	6	10	13	13	35	7	30	4	30	17	11	10
hsa-miR-218-2-3p	0	0	0	0	0	1	0	0	1	0	0	0	1	0	2	0	4	2	0	0
hsa-miR-218-5p	71	116	44	178	40	271	18	215	48	225	196	832	365	218	959	23	774	637	344	324
hsa-miR-219a-1-3p	2	5	2	2	2	4	0	4	2	6	3	5	20	5	7	4	10	1	3	9
hsa-miR-219a-2-3p	2	1	1	3	2	0	0	0	0	1	1	2	3	2	2	0	0	0	0	0
hsa-miR-219a-5p	0	3	0	4	0	1	0	3	2	2	0	15	3	5	10	0	101	48	13	4
hsa-miR-219b-3p	0	1	0	0	1	0	0	0	0	0	0	1	2	0	1	0	2	1	2	0
hsa-miR-219b-5p	1	1	1	2	0	0	0	0	1	0	1	0	0	1	0	0	0	1	0	0
hsa-miR-22-3p	7837	34850	8174	30423	4748	23840	1790	22992	6653	53811	21910	73489	76966	68316	61705	2542	41676	36479	48470	82980
hsa-miR-22-5p	1	22	11	19	5	25	1	14	8	44	17	51	29	32	43	1	185	65	16	74
hsa-miR-221-3p	119	18023	800	28116	344	5918	115	12304	298	28006	1072	30622	2496	28580	959	1650	2334	35535	1280	1407
hsa-miR-221-5p	18	435	25	654	12	150	24	236	26	785	46	381	191	1001	96	33	99	813	236	20
hsa-miR-222-3p	70	17020	481	18219	272	2587	58	6803	212	16205	637	15011	1997	18102	554	1202	1378	14874	1080	508
hsa-miR-222-5p	2	5	1	13	1	2	0	3	1	13	4	22	20	16	4	0	11	30	5	0
hsa-miR-223-3p	39	36	43	47	25	161	62	172	33	86	80	340	128	239	407	8	276	211	793	164
hsa-miR-223-5p	6	4	38	5	2	41	3	4	4	7	15	35	38	16	18	6	15	11	35	30
hsa-miR-224-3p	2	7	0	3	2	3	0	4	3	8	5	6	12	7	9	1	10	7	17	6
hsa-miR-224-5p	5	106	9	51	15	17	2	36	10	58	15	29	54	114	51	2	45	41	58	41
hsa-miR-2276-3p	0	0	1	1	2	0	0	1	2	1	0	0	4	1	0	0	1	1	2	0
hsa-miR-2276-5p	0	0	1	1	0	0	0	0	0	1	1	0	0	0	0	0	1	0	0	1
hsa-miR-2277-3p	1	0	0	2	0	2	0	0	1	3	1	1	1	3	1	1	0	1	1	0
hsa-miR-2277-5p	1	3	3	3	2	2	1	3	1	5	5	1	8	12	3	0	0	3	2	1
hsa-miR-2278	0	1	1	0	1	3	0	0	0	0	1	0	3	1	0	0	1	1	2	0
hsa-miR-2355-3p	1	0	2	2	0	2	0	3	0	3	0	1	4	2	3	0	2	3	1	1
hsa-miR-2355-5p	1	2	1	4	1	1	0	4	2	9	2	27	6	6	12	0	9	10	16	23
hsa-miR-2392	0	0	4	0	3	9	1	3	5	6	1	1	10	7	1	3	7	1	0	0
hsa-miR-23a-3p	257	932	465	1764	446	1725	120	1041	456	2110	1018	2678	2976	3507	2445	229	2499	2645	2765	2303
hsa-miR-23a-5p	1	10	3	5	0	5	0	15	0	4	0	26	42	33	7	0	0	0	9	1
hsa-miR-23b-3p	947	2474	1979	4326	1390	3600	195	2267	998	4853	2978	9036	7804	5550	5645	1342	4873	4174	5269	7489
hsa-miR-23b-5p	0	1	1	3	4	7	0	3	0	2	2	4	11	4	1	1	1	4	2	3
hsa-miR-23c	1	0	0	0	0	1	0	1	0	0	0	1	4	2	2	0	1	1	0	2
hsa-miR-24-1-5p	0	3	0	7	0	0	0	4	1	8	1	15	3	8	13	0	28	23	6	10
hsa-miR-24-2-5p	1	22	9	38	4	21	4	34	2	47	14	69	49	70	80	1	16	25	59	36
hsa-miR-24-3p	139	2135	427	2261	399	2057	146	950	433	3079	1257	2463	2619	3878	3222	356	3810	3618	3230	2433
hsa-miR-2467-3p	1	1	0	0	0	1	1	0	1	1	0	0	2	0	0	0	0	0	1	0
hsa-miR-2467-5p	3	11	2	6	1	5	0	5	3	9	8	14	9	15	16	2	10	5	8	20
hsa-miR-25-3p	711	2273	2322	3006	1925	3517	341	2287	1667	3945	3950	7849	9038	6211	4184	779	8781	4700	5264	5330
hsa-miR-25-5p	2	5	10	9	0	5	1	2	1	3	9	3	17	4	9	2	5	4	13	3
hsa-miR-2681-3p	0	1	0	1	0	0	0	2	0	0	0	0	4	2	0	0	0	0	0	0
hsa-miR-2681-5p	0	0	0	2	0	2	0	0	0	1	0	0	0	1	1	0	0	0	0	0
hsa-miR-2682-3p	1	1	2	0	0	0	0	0	1	1	0	1	4	2	0	1	1	0	0	0
hsa-miR-2682-5p	0	1	2	1	0	0	0	1	0	2	0	1	3	1	3	0	1	0	0	1
hsa-miR-26a-1-3p	2	1	2	2	0	1	0	0	2	4	2	2	1	4	4	0	5	2	7	2
hsa-miR-26a-2-3p	9	15	6	24	1	16	1	6	1	36	14	56	18	23	22	1	40	14	97	18
hsa-miR-26a-5p	32867	139828	21196	150926	20586	92712	10442	63317	44528	167465	110890	373057	350154	197115	440787	24463	138940	80335	379525	249618
hsa-miR-26b-3p	32	60	22	48	14	28	8	26	13	52	25	176	134	84	106	2	233	138	191	81
hsa-miR-26b-5p	5059	27729	3587	27904	2423	12308	1037	12467	4578	21787	12762	48466	36129	34930	37826	790	35683	20692	42351	26470
hsa-miR-27a-3p	595	3195	445	4041	240	1400	160	2298	410	5089	1423	10028	4103	10468	8212	180	6602	6250	8742	4575
hsa-miR-27a-5p	9	11	7	15	2	76	3	80	5	52	26	336	49	74	65	0	21	24	98	42
hsa-miR-27b-3p	14778	126492	11077	123006	9807	44408	2177	42152	11470	122939	43116	329677	156978	142197	111008	6380	94755	96086	86923	207883
hsa-miR-27b-5p	18	146	20	206	19	96	2	39	8	151	71	428	154	70	64	8	84	115	82	232
hsa-miR-28-3p	720	2413	2625	4539	2156	4073	254	2201	2034	3672	3486	9590	15611	3735	3857	1498	4890	2564	6642	6615
hsa-miR-28-5p	25	116	75	223	39	206	6	181	42	262	156	345	657	305	534	26	449	294	496	548
hsa-miR-2861	1	5	8	22	20	40	2	40	22	13	94	16	167	174	91	6	7	2	24	19
hsa-miR-2909	0	0	0	0	0	0	0	0	0	0	0	0	1	1	0	0	0	0	0	0
hsa-miR-296-3p	3	2	3	3	3	7	0	8	0	2	6	1	12	6	4	3	7	5	6	3
hsa-miR-296-5p	9	9	6	4	4	12	0	6	6	14	9	12	19	26	16	3	29	13	13	16
hsa-miR-297	1	1	0	0	0	2	0	0	0	0	0	0	0	1	0	1	0	0	0	0
hsa-miR-298	0	1	0	0	0	0	0	0	0	0	0	0	1	0	0	0	0	0	0	0
hsa-miR-299-3p	1	0	0	0	0	3	0	9	1	7	2	24	10	8	5	0	10	14	5	15
hsa-miR-299-5p	0	0	0	0	0	3	0	0	1	2	0	2	1	2	2	0	1	1	3	4
hsa-miR-29a-3p	523	6496	826	6102	302	1158	223	1652	608	8358	1831	8786	4534	7015	13548	325	18122	14176	15779	13022
hsa-miR-29a-5p	5	34	7	36	0	5	2	6	3	40	11	32	14	38	31	3	99	84	57	65
hsa-miR-29b-1-5p	2	16	2	5	0	2	0	3	2	8	2	9	19	22	9	2	9	8	6	7
hsa-miR-29b-2-5p	4	33	4	27	8	9	4	6	7	18	19	17	33	25	16	6	40	25	22	21
hsa-miR-29b-3p	84	969	108	530	24	89	42	270	54	902	133	1601	249	722	1440	15	4565	2753	1878	688
hsa-miR-29c-3p	307	2011	221	976	90	306	150	383	207	1343	649	3448	1205	1342	6280	46	10634	3890	6958	2171
hsa-miR-29c-5p	33	279	42	96	24	56	16	37	42	108	89	239	125	111	199	33	492	183	333	205
hsa-miR-300	1	0	0	0	0	0	0	0	0	0	0	0	0	0	0	0	0	0	0	0
hsa-miR-301a-3p	46	499	63	755	36	133	38	323	52	552	148	1020	553	381	565	19	807	1204	462	498
hsa-miR-301a-5p	1	4	1	2	3	2	0	1	1	1	3	0	2	2	4	0	74	28	2	2
hsa-miR-301b-3p	10	31	7	37	13	25	3	12	14	25	20	53	101	32	83	8	138	76	59	27
hsa-miR-301b-5p	2	1	1	0	7	2	0	4	7	4	3	0	4	0	2	4	0	0	5	4
hsa-miR-302a-3p	0	0	0	1	0	0	0	0	0	0	0	0	1	0	0	0	0	0	0	0
hsa-miR-302a-5p	0	2	0	1	0	0	0	0	0	0	1	0	1	2	2	0	0	0	0	0
hsa-miR-302b-3p	0	0	0	0	1	0	0	0	0	0	0	0	1	2	0	0	0	0	0	0
hsa-miR-302b-5p	0	1	1	0	1	1	1	0	0	0	0	0	0	0	0	1	0	0	0	0
hsa-miR-302c-3p	0	0	0	0	0	0	0	0	0	0	0	0	0	2	0	0	0	0	0	0
hsa-miR-302c-5p	0	0	0	0	0	0	0	1	0	0	0	0	0	0	1	0	0	0	0	0
hsa-miR-302d-3p	0	0	0	0	0	0	0	1	0	0	0	0	0	0	0	0	1	1	0	0
hsa-miR-302d-5p	0	0	0	0	0	0	0	0	0	0	1	0	0	0	1	0	0	0	0	0
hsa-miR-302e	0	0	0	0	0	0	0	0	0	0	0	0	0	0	0	0	0	0	0	0
hsa-miR-302f	0	0	0	1	0	0	0	1	0	0	0	0	0	0	0	1	0	0	1	0
hsa-miR-3064-3p	0	2	0	0	0	0	0	0	0	0	0	1	0	1	1	0	3	1	0	1
hsa-miR-3064-5p	1	0	2	1	1	2	1	1	1	1	1	1	3	2	3	1	1	1	0	0
hsa-miR-3065-3p	0	43	3	31	0	9	2	38	1	51	15	38	24	203	34	2	38	78	29	6
hsa-miR-3065-5p	1	25	2	27	4	11	0	25	3	25	7	47	8	149	16	4	33	34	24	4
hsa-miR-3074-3p	1	1	1	0	1	0	0	1	2	0	0	0	6	0	3	0	4	0	6	0
hsa-miR-3074-5p	0	0	1	2	3	2	0	2	1	2	1	0	7	3	9	1	5	0	6	0
hsa-miR-30a-3p	727	2295	514	1553	1005	1853	137	921	891	2077	2388	3091	5988	1391	4049	1080	10977	2398	4706	406
hsa-miR-30a-5p	69790	102081	19442	57785	19479	34021	12988	42073	37569	88398	79434	431170	182400	104944	309867	7773	258078	51187	365676	15521
hsa-miR-30b-3p	2	23	5	25	4	7	0	1	6	13	8	11	49	28	14	3	7	5	27	6
hsa-miR-30b-5p	715	5705	919	8774	554	1294	195	1867	1086	12995	1810	11592	5883	5760	8091	520	9002	4139	7551	3163
hsa-miR-30c-1-3p	22	88	20	51	17	27	5	11	22	45	41	62	148	61	40	6	55	27	85	47
hsa-miR-30c-2-3p	45	162	80	104	140	143	12	109	86	116	198	289	581	179	217	24	413	85	225	30
hsa-miR-30c-5p	1322	5385	1104	2978	1224	2073	498	1483	1826	5145	3107	7406	10838	6267	10492	276	20608	4205	12145	2484
hsa-miR-30d-3p	35	137	22	316	10	78	5	110	20	167	75	331	275	198	256	4	283	235	293	170
hsa-miR-30d-5p	8509	29590	6955	49417	5386	10401	2068	16274	8356	31304	16539	45876	48049	46357	41730	1827	35515	19620	56903	18759
hsa-miR-30e-3p	515	1930	440	968	456	1165	122	760	763	1588	1478	3904	3405	1224	2492	375	7163	1803	3479	1858
hsa-miR-30e-5p	2734	11437	3116	7111	1084	3349	1928	4852	2785	12349	7873	23186	16965	18370	21704	329	26809	8625	23308	7463
hsa-miR-31-3p	6	7	1	42	2	2	3	23	4	26	3	169	5	39	23	3	110	743	30	4
hsa-miR-31-5p	33	578	70	3269	75	413	17	943	64	1181	121	6036	220	1648	412	146	847	12540	431	62
hsa-miR-3115	0	2	0	1	0	1	0	0	0	0	1	0	0	0	0	0	3	0	1	1
hsa-miR-3116	3	2	2	3	3	3	1	3	3	3	4	1	3	3	5	0	1	1	7	0
hsa-miR-3117-3p	2	0	0	0	2	0	0	1	1	7	1	15	6	4	10	0	12	7	6	5
hsa-miR-3117-5p	0	0	0	0	0	0	0	0	0	0	0	0	0	0	0	0	0	0	0	0
hsa-miR-3118	1	1	1	0	0	0	0	0	1	0	1	1	0	2	0	0	1	0	0	1
hsa-miR-3119	0	1	2	0	0	1	0	2	1	1	0	1	0	4	0	0	0	0	0	0
hsa-miR-3120-3p	0	2	0	0	2	0	0	0	0	0	0	0	2	2	2	0	0	0	1	1
hsa-miR-3120-5p	0	0	0	2	2	1	1	2	0	0	0	1	1	1	2	0	0	1	1	2
hsa-miR-3121-3p	1	1	1	1	0	0	1	0	0	0	1	1	1	1	1	0	0	0	0	3
hsa-miR-3121-5p	0	0	1	0	0	1	0	0	0	0	0	0	0	1	1	0	0	0	0	0
hsa-miR-3122	0	0	0	0	0	0	0	0	0	0	0	0	0	0	0	0	0	0	0	0
hsa-miR-3123	0	0	0	0	0	2	0	0	0	0	0	1	0	1	0	0	0	0	0	0
hsa-miR-3124-3p	0	0	0	0	1	0	0	1	0	0	0	0	0	0	0	0	0	1	1	0
hsa-miR-3124-5p	0	0	1	0	0	0	0	0	0	0	0	0	2	0	0	0	0	0	2	0
hsa-miR-3125	1	2	1	3	2	1	0	1	2	0	24	5	4	1	4	1	0	0	1	0
hsa-miR-3126-3p	0	0	0	0	0	0	0	0	0	1	0	0	0	0	0	0	0	0	1	0
hsa-miR-3126-5p	1	0	1	0	0	5	2	1	1	1	0	1	1	0	2	0	0	1	0	0
hsa-miR-3127-3p	0	0	0	0	0	0	0	0	0	0	0	0	2	1	1	1	0	0	0	1
hsa-miR-3127-5p	1	2	0	2	4	3	1	3	0	1	1	1	8	4	1	1	1	4	1	3
hsa-miR-3128	0	1	1	2	0	0	0	0	0	0	0	3	0	1	3	0	1	0	2	0
hsa-miR-3129-3p	0	0	0	0	0	0	0	1	0	0	0	0	1	1	1	1	2	0	0	6
hsa-miR-3129-5p	0	0	0	0	0	0	2	0	1	0	0	0	0	0	1	0	1	0	0	0
hsa-miR-3130-3p	0	2	0	0	0	0	1	4	2	1	6	2	1	2	2	0	1	0	4	0
hsa-miR-3130-5p	1	2	0	1	3	2	0	1	1	2	0	2	5	2	6	0	2	2	4	0
hsa-miR-3131	1	0	4	0	2	2	0	0	0	0	1	0	2	1	2	0	0	0	0	0
hsa-miR-3132	1	3	0	0	0	0	0	2	0	0	1	0	2	1	1	0	0	0	1	1
hsa-miR-3133	0	1	1	0	0	0	0	1	1	0	1	3	0	3	2	0	0	2	4	2
hsa-miR-3134	0	2	1	1	0	0	0	1	2	0	0	1	1	1	1	0	0	0	1	0
hsa-miR-3135a	2	3	3	3	2	9	2	6	2	2	8	2	8	9	6	0	3	2	3	4
hsa-miR-3135b	250	61	127	47	215	270	238	23	217	238	108	101	271	131	86	259	113	75	165	171
hsa-miR-3136-3p	0	0	0	1	0	2	0	0	0	1	0	2	1	0	0	0	1	0	1	0
hsa-miR-3136-5p	2	0	0	0	0	3	0	2	1	0	1	2	0	0	4	0	2	1	1	1
hsa-miR-3137	0	0	1	1	0	0	0	0	0	0	0	0	0	2	0	1	0	1	2	0
hsa-miR-3138	1	1	2	0	1	1	0	0	0	0	0	0	1	0	1	0	0	0	0	1
hsa-miR-3139	0	0	0	2	0	0	0	1	0	1	0	0	1	1	0	0	0	0	3	0
hsa-miR-3140-3p	0	1	2	0	0	0	0	0	0	0	0	0	1	3	3	0	1	1	0	0
hsa-miR-3140-5p	0	1	0	0	0	0	0	1	0	0	0	0	0	0	1	0	0	1	0	0
hsa-miR-3141	0	0	0	1	0	1	1	0	1	0	1	0	2	1	0	1	0	0	0	1
hsa-miR-3142	0	1	1	0	0	0	1	0	0	0	0	2	0	2	4	0	0	0	0	0
hsa-miR-3143	0	0	0	0	0	0	0	0	0	0	0	0	0	0	1	0	0	0	2	0
hsa-miR-3144-3p	0	0	1	0	0	0	0	2	0	0	0	0	0	1	0	0	0	0	1	1
hsa-miR-3144-5p	1	2	1	0	0	0	0	0	0	1	0	0	0	1	1	0	0	0	1	0
hsa-miR-3145-3p	0	2	0	0	1	0	0	5	0	1	0	1	0	0	1	0	0	0	0	2
hsa-miR-3145-5p	0	1	0	1	0	0	0	0	0	0	0	1	1	2	1	0	0	0	0	0
hsa-miR-3146	0	1	0	0	1	0	0	0	0	1	0	1	1	0	0	1	0	0	0	0
hsa-miR-3147	0	0	0	1	0	1	0	0	1	2	0	0	1	2	1	0	0	0	2	2
hsa-miR-3148	0	0	0	0	0	0	1	0	0	0	0	1	0	0	0	0	2	0	2	0
hsa-miR-3149	0	0	1	7	2	3	0	3	3	0	1	1	12	6	4	0	0	0	6	3
hsa-miR-3150a-3p	0	0	1	0	0	1	0	0	1	3	0	0	4	0	0	0	0	0	0	0
hsa-miR-3150a-5p	0	1	0	0	0	1	0	1	0	1	2	0	0	2	3	0	0	0	1	0
hsa-miR-3150b-3p	0	0	2	1	0	0	0	0	0	0	1	2	1	1	0	0	0	0	4	0
hsa-miR-3150b-5p	0	5	0	1	2	0	0	0	0	1	2	1	1	3	2	0	1	0	3	0
hsa-miR-3151-3p	0	0	0	0	1	1	0	0	1	0	0	0	4	1	1	0	4	0	1	0
hsa-miR-3151-5p	0	1	0	0	0	1	0	0	0	0	0	0	0	0	0	0	0	0	0	0
hsa-miR-3152-3p	0	0	0	0	0	0	0	0	0	0	0	0	0	0	0	0	0	0	0	0
hsa-miR-3152-5p	0	0	0	0	0	0	0	0	0	1	0	2	0	1	2	0	0	0	0	0
hsa-miR-3153	0	0	0	0	0	0	0	0	0	1	0	1	0	0	0	0	0	0	0	0
hsa-miR-3154	0	1	0	1	0	3	0	1	0	0	0	0	0	2	1	0	0	1	1	1
hsa-miR-3155a	1	0	1	0	2	0	1	0	1	0	0	0	1	2	3	0	1	0	1	1
hsa-miR-3155b	2	0	1	0	2	3	1	3	1	0	0	2	2	4	4	0	1	0	3	2
hsa-miR-3156-3p	0	0	0	0	0	0	0	1	0	0	0	1	0	0	1	0	0	0	0	0
hsa-miR-3156-5p	1	1	2	1	1	1	0	1	1	1	0	0	2	3	1	1	3	1	0	1
hsa-miR-3157-3p	0	0	0	2	1	1	1	0	0	0	3	0	2	1	1	0	0	0	5	1
hsa-miR-3157-5p	0	1	1	1	0	0	0	0	0	2	1	0	3	4	1	0	2	1	2	1
hsa-miR-3158-3p	3	4	3	2	3	6	1	2	0	4	4	16	13	9	10	0	7	6	10	13
hsa-miR-3158-5p	0	0	1	0	0	0	0	0	0	1	0	0	1	2	0	0	0	0	0	0
hsa-miR-3159	2	4	3	1	4	4	0	1	2	2	2	3	4	3	2	0	0	1	2	0
hsa-miR-3160-3p	2	1	1	1	4	5	0	1	1	4	3	0	6	5	0	0	0	2	5	1
hsa-miR-3160-5p	0	0	1	1	1	1	1	0	1	0	2	0	0	3	0	0	0	0	2	0
hsa-miR-3161	2	1	1	0	1	1	1	1	1	1	4	2	3	4	4	0	0	1	2	1
hsa-miR-3162-3p	0	2	0	2	0	0	0	0	0	1	1	0	3	1	2	0	1	1	0	0
hsa-miR-3162-5p	0	0	0	2	0	2	0	0	0	0	0	0	0	0	1	1	0	0	0	1
hsa-miR-3163	1	1	0	0	1	1	0	0	2	1	0	0	3	0	3	0	1	0	1	1
hsa-miR-3164	0	0	0	0	1	0	0	2	0	1	1	1	1	3	1	1	0	0	2	0
hsa-miR-3165	0	0	1	0	0	0	0	0	0	0	0	0	1	0	0	0	0	0	0	0
hsa-miR-3166	0	1	0	0	1	0	0	0	0	0	0	1	0	1	0	0	0	0	0	0
hsa-miR-3167	0	2	0	0	0	1	0	0	0	1	2	2	0	0	0	0	0	0	0	0
hsa-miR-3168	13	17	7	1	4	14	0	1	5	6	9	2	26	22	13	3	66	50	5	17
hsa-miR-3169	0	0	0	0	0	1	0	3	1	0	0	0	0	3	0	0	0	0	1	1
hsa-miR-3170	0	0	0	0	1	0	0	0	1	0	0	1	3	2	0	0	0	1	0	0
hsa-miR-3171	0	0	1	1	0	3	0	4	0	2	2	1	1	3	2	0	0	0	0	0
hsa-miR-3173-3p	0	0	0	1	0	0	1	1	0	0	1	0	0	2	0	1	0	0	0	1
hsa-miR-3173-5p	0	1	0	3	1	1	0	0	1	0	3	0	5	4	1	0	0	0	1	2
hsa-miR-3174	1	3	0	1	2	4	0	2	1	0	1	0	1	2	3	0	0	4	1	3
hsa-miR-3175	0	0	1	1	1	1	0	0	0	1	0	1	2	3	2	1	0	1	0	0
hsa-miR-3176	2	11	3	4	4	6	4	4	2	2	7	14	8	11	11	0	21	17	16	6
hsa-miR-3177-3p	0	0	1	1	0	2	0	0	2	0	0	1	2	1	0	0	0	2	0	0
hsa-miR-3177-5p	0	1	0	1	0	1	0	0	0	0	0	0	0	0	1	0	0	0	0	0
hsa-miR-3178	21	56	49	25	25	48	25	41	54	24	94	7	72	166	49	18	27	20	33	17
hsa-miR-3179	2	0	0	0	0	0	0	1	0	0	0	1	0	1	0	0	0	1	0	0
hsa-miR-3180	1	0	0	0	1	0	1	1	0	0	0	0	1	1	0	0	0	0	0	0
hsa-miR-3180-3p	1	2	0	0	1	0	1	1	0	0	1	0	6	4	1	0	0	0	1	0
hsa-miR-3180-5p	0	0	0	0	0	0	0	0	0	0	0	0	0	2	1	0	0	0	0	0
hsa-miR-3181	0	1	0	1	0	0	0	0	0	0	0	0	0	0	0	0	0	0	1	0
hsa-miR-3182	135	218	588	189	246	702	2125	489	1586	1785	370	31	1385	303	499	327	1835	1160	456	92
hsa-miR-3183	0	0	0	0	0	0	0	0	0	1	1	0	0	0	0	0	0	0	0	0
hsa-miR-3184-3p	2	0	1	1	1	5	1	0	2	2	1	1	1	1	2	0	0	2	2	0
hsa-miR-3184-5p	2	0	1	1	2	0	1	0	0	0	0	2	5	3	1	0	0	0	0	0
hsa-miR-3185	0	1	0	1	0	2	0	0	0	0	2	2	0	1	4	0	0	0	2	0
hsa-miR-3186-3p	1	2	1	2	0	0	1	0	0	0	0	0	1	2	0	0	0	0	1	0
hsa-miR-3186-5p	0	0	0	0	0	0	0	2	0	0	1	0	0	1	0	0	0	0	0	0
hsa-miR-3187-3p	1	0	0	1	3	1	0	0	1	0	2	1	2	3	0	0	1	2	0	3
hsa-miR-3187-5p	0	0	0	0	0	1	0	0	0	0	1	0	1	1	0	0	0	0	1	0
hsa-miR-3188	0	0	1	0	0	0	0	0	1	0	0	0	1	2	1	0	0	0	1	1
hsa-miR-3189-3p	0	0	0	0	0	0	0	1	0	0	0	0	0	0	0	0	0	0	0	0
hsa-miR-3189-5p	1	1	0	0	0	0	0	0	0	0	1	2	1	1	0	0	0	0	0	0
hsa-miR-3190-3p	0	1	0	0	1	1	0	0	0	1	0	0	0	2	0	0	0	0	2	0
hsa-miR-3190-5p	0	1	0	1	0	0	0	0	0	0	0	0	1	1	0	0	1	0	0	0
hsa-miR-3191-3p	1	0	0	0	1	0	0	0	0	0	1	0	1	0	0	0	0	0	0	2
hsa-miR-3191-5p	0	0	0	0	0	1	0	0	0	0	1	0	1	0	0	0	0	0	0	0
hsa-miR-3192-3p	0	0	0	0	0	0	0	0	0	0	0	1	1	0	0	1	0	1	0	0
hsa-miR-3192-5p	0	0	0	0	0	1	0	0	0	0	1	0	1	1	0	2	0	0	0	0
hsa-miR-3193	0	0	2	0	0	1	0	2	0	2	1	0	2	1	0	0	0	1	1	0
hsa-miR-3194-3p	0	0	1	0	0	0	0	1	0	0	0	0	2	0	0	1	1	0	0	0
hsa-miR-3194-5p	0	0	0	0	0	0	0	1	1	2	1	0	1	4	4	0	0	0	0	0
hsa-miR-3195	117	167	263	341	203	304	65	243	152	39	251	122	396	571	272	184	28	28	148	69
hsa-miR-3196	249	980	907	568	549	830	99	530	406	264	1061	189	1814	1845	820	269	19	17	341	243
hsa-miR-3197	1	0	0	0	0	0	0	0	0	0	0	0	0	0	0	0	0	0	0	0
hsa-miR-3198	0	2	3	1	0	0	0	0	0	0	0	0	3	3	0	1	0	0	0	0
hsa-miR-3199	1	20	16	5	2	13	0	12	7	10	18	25	15	17	12	3	62	45	4	7
hsa-miR-32-3p	2	46	3	7	3	0	0	6	2	29	12	33	16	21	29	0	27	18	30	7
hsa-miR-32-5p	24	106	16	35	6	19	4	42	11	139	50	305	107	271	583	3	922	323	499	142
hsa-miR-3200-3p	1	10	5	3	2	5	0	5	4	9	6	18	13	12	9	4	31	8	15	10
hsa-miR-3200-5p	1	2	1	0	1	0	0	1	0	0	1	0	4	0	0	0	1	0	4	3
hsa-miR-3201	2	12	7	5	2	3	1	4	4	9	5	20	17	5	20	0	9	1	15	4
hsa-miR-3202	1	1	2	1	0	3	0	0	1	0	2	2	2	3	1	0	0	0	1	0
hsa-miR-320a	258	622	768	797	1108	1243	109	748	522	556	1109	1019	5214	2068	873	209	1222	746	1314	1017
hsa-miR-320b	1	3	5	4	8	5	0	6	8	9	11	4	46	17	7	1	6	3	8	13
hsa-miR-320c	1	1	4	2	3	0	0	2	0	0	4	2	13	6	1	1	33	16	3	0
hsa-miR-320d	1	0	1	1	0	0	0	0	0	0	0	0	1	1	0	0	0	0	1	1
hsa-miR-320e	0	0	0	0	0	1	0	0	1	0	0	1	1	1	0	0	0	0	1	0
hsa-miR-323a-3p	1	0	0	0	0	0	0	0	0	5	1	0	0	2	0	0	3	5	2	2
hsa-miR-323a-5p	0	0	1	0	0	0	0	0	0	0	0	0	0	0	0	0	0	0	0	0
hsa-miR-323b-3p	0	0	0	0	0	1	0	0	0	1	0	0	0	1	1	0	1	4	3	4
hsa-miR-323b-5p	0	0	0	0	0	1	0	0	0	0	0	0	0	0	0	0	0	0	0	0
hsa-miR-324-3p	19	14	14	28	30	30	1	20	12	30	37	41	70	52	51	5	136	80	58	63
hsa-miR-324-5p	38	54	34	116	46	65	3	55	16	86	54	88	187	152	103	6	130	94	147	121
hsa-miR-325	0	1	0	1	0	0	0	1	0	0	0	0	1	0	0	0	0	0	1	0
hsa-miR-326	16	9	23	16	9	23	1	10	13	18	18	56	60	32	71	4	38	24	40	49
hsa-miR-328-3p	245	244	65	253	167	125	16	66	108	192	180	263	1097	299	296	67	440	238	370	142
hsa-miR-328-5p	0	0	0	0	0	0	0	0	0	0	0	0	2	1	1	0	1	0	1	0
hsa-miR-329-3p	0	0	0	0	1	1	1	2	0	1	2	1	3	2	2	1	2	2	0	4
hsa-miR-329-5p	1	3	2	1	0	0	0	2	1	0	0	1	1	1	1	0	1	0	1	1
hsa-miR-330-3p	4	11	6	13	6	11	0	6	2	9	8	12	42	6	13	1	39	18	21	15
hsa-miR-330-5p	10	22	11	39	3	17	5	18	2	22	17	49	65	48	54	3	28	47	35	50
hsa-miR-331-3p	129	244	133	274	132	162	18	76	152	320	225	938	773	547	373	39	339	135	537	444
hsa-miR-331-5p	13	28	3	17	7	12	0	5	11	22	21	25	65	41	25	7	32	27	66	13
hsa-miR-335-3p	35	239	30	196	16	84	8	115	75	414	98	425	184	283	248	21	354	324	423	204
hsa-miR-335-5p	43	342	48	372	29	97	58	174	124	395	184	381	342	471	831	6	676	234	1199	354
hsa-miR-337-3p	1	0	0	0	0	4	0	4	0	3	2	4	5	3	4	0	11	9	4	14
hsa-miR-337-5p	1	0	0	0	1	2	0	0	0	0	2	0	2	0	6	0	3	2	1	1
hsa-miR-338-3p	22	328	59	404	17	55	14	64	36	116	117	361	382	152	686	4	574	409	1018	234
hsa-miR-338-5p	0	7	19	18	5	7	1	3	5	2	6	13	20	14	12	3	257	21	28	12
hsa-miR-339-3p	13	125	45	110	27	85	2	68	28	140	89	167	303	158	202	17	152	41	191	160
hsa-miR-339-5p	15	12	13	12	13	19	5	27	5	32	12	54	30	40	73	3	69	98	62	55
hsa-miR-33a-3p	0	0	2	2	1	0	0	0	0	0	0	8	1	1	3	1	11	5	6	4
hsa-miR-33a-5p	0	3	0	3	1	0	0	3	0	7	0	6	3	0	14	0	76	67	8	4
hsa-miR-33b-3p	0	3	2	0	0	1	0	1	0	1	0	1	3	1	0	0	6	7	3	2
hsa-miR-33b-5p	0	0	0	0	0	0	0	0	0	1	0	1	0	2	2	0	20	15	0	0
hsa-miR-340-3p	0	9	2	10	1	6	3	7	0	15	3	15	13	30	16	0	15	18	13	14
hsa-miR-340-5p	75	651	107	478	95	379	22	645	74	712	166	4735	418	1018	1131	45	1125	653	813	1105
hsa-miR-342-3p	29	149	650	549	161	346	31	171	183	250	433	571	1123	686	1190	141	1340	1042	1600	576
hsa-miR-342-5p	2	5	25	13	6	15	0	8	3	4	8	14	33	17	10	1	10	15	16	8
hsa-miR-345-3p	8	4	5	2	5	4	0	2	6	2	6	1	13	6	3	0	6	0	13	1
hsa-miR-345-5p	388	2637	262	719	677	674	73	511	693	1388	1814	1134	4983	1643	2500	37	1403	629	2434	149
hsa-miR-346	1	3	3	0	9	12	0	0	0	8	4	3	16	22	5	2	5	9	5	0
hsa-miR-34a-3p	0	8	1	11	2	2	1	3	1	18	3	32	2	25	1	0	7	26	6	20
hsa-miR-34a-5p	27	2808	91	764	52	355	8	697	70	2100	185	1130	236	3363	226	174	277	1650	409	1367
hsa-miR-34b-3p	0	1	0	0	0	2	0	0	0	1	2	3	5	1	6	1	4	4	5	6
hsa-miR-34b-5p	0	1	1	2	0	1	0	3	5	2	9	15	3	1	17	1	41	22	15	19
hsa-miR-34c-3p	1	0	1	3	1	5	0	1	0	1	3	7	3	1	4	0	1	0	2	13
hsa-miR-34c-5p	6	2	11	20	6	36	0	66	5	10	26	54	19	11	43	6	103	139	29	49
hsa-miR-3529-3p	0	2	0	3	2	1	0	1	0	3	0	0	0	1	0	0	0	0	0	1
hsa-miR-3529-5p	0	1	0	2	0	1	0	0	1	1	1	1	1	0	0	0	0	0	1	1
hsa-miR-3591-3p	0	1	0	0	0	0	0	0	0	0	1	0	0	1	1	0	0	0	0	0
hsa-miR-3591-5p	0	0	1	0	0	0	0	0	0	0	2	0	0	1	1	0	0	0	1	0
hsa-miR-3605-3p	8	16	3	13	4	10	0	5	4	11	1	10	43	18	7	0	8	9	5	11
hsa-miR-3605-5p	0	5	3	5	0	4	1	3	3	4	2	1	12	5	4	0	5	0	1	1
hsa-miR-3606-3p	1	1	0	0	0	1	0	2	0	0	0	0	1	2	3	0	1	0	1	1
hsa-miR-3606-5p	1	1	0	0	0	1	0	2	0	0	0	0	1	2	4	0	1	0	1	0
hsa-miR-3607-3p	10	32	127	50	29	34	22	55	42	21	57	125	132	61	40	12	69	40	34	27
hsa-miR-3607-5p	3	6	29	6	8	5	2	5	9	2	12	3	16	5	3	0	9	6	6	1
hsa-miR-3609	1	14	127	7	27	111	170	7	54	5	24	10	120	16	13	57	12	16	13	5
hsa-miR-361-3p	136	450	209	468	67	170	15	130	80	526	240	523	865	913	703	44	546	262	741	814
hsa-miR-361-5p	131	1248	170	474	170	356	25	184	188	798	465	664	1200	1048	692	150	744	483	1102	452
hsa-miR-3610	1	1	0	2	0	0	0	0	0	0	0	2	0	1	1	0	0	0	0	0
hsa-miR-3611	0	1	0	1	0	2	1	1	2	2	0	3	0	5	0	0	4	2	2	2
hsa-miR-3612	1	0	1	2	0	2	1	1	1	0	1	0	1	0	1	0	0	0	0	2
hsa-miR-3613-3p	3	11	5	12	3	4	0	4	4	13	4	49	9	20	7	4	16	10	13	12
hsa-miR-3613-5p	54	43	61	50	7	51	5	20	20	105	53	85	82	103	70	21	111	127	75	67
hsa-miR-3614-3p	2	1	0	1	2	1	0	0	1	1	0	1	2	3	0	0	0	0	0	3
hsa-miR-3614-5p	3	2	2	1	0	3	0	3	1	4	0	8	11	7	6	1	2	1	6	4
hsa-miR-3615	9	17	45	38	16	27	4	25	5	19	63	78	123	35	42	2	24	18	30	27
hsa-miR-3616-3p	0	0	0	0	1	0	0	0	0	0	0	0	1	1	0	0	1	0	1	0
hsa-miR-3616-5p	0	1	0	0	0	0	0	0	0	0	0	0	0	1	2	0	1	0	0	0
hsa-miR-3617-3p	0	0	0	1	0	0	0	0	0	1	0	0	0	0	0	0	0	0	1	0
hsa-miR-3617-5p	0	1	1	0	0	0	0	0	1	0	0	0	0	1	1	0	0	0	0	1
hsa-miR-3618	0	1	0	1	0	1	0	1	0	0	0	1	1	0	1	0	0	0	1	1
hsa-miR-3619-3p	1	0	1	0	0	0	0	0	0	1	0	0	0	0	0	0	0	0	0	0
hsa-miR-3619-5p	0	0	0	0	0	1	0	1	1	1	1	0	1	0	1	0	1	1	0	0
hsa-miR-362-3p	0	1	2	1	1	1	1	1	0	1	0	14	1	4	16	0	67	19	4	3
hsa-miR-362-5p	8	148	19	20	6	29	3	27	10	138	24	115	49	140	91	29	226	74	164	39
hsa-miR-3620-3p	3	2	2	2	4	1	0	2	1	0	1	1	4	2	2	1	5	3	0	1
hsa-miR-3620-5p	2	0	2	3	0	5	0	4	1	0	1	1	7	0	0	2	1	1	2	1
hsa-miR-3621	0	1	0	0	0	0	0	2	0	0	1	0	1	1	1	0	0	2	0	2
hsa-miR-3622a-3p	2	0	0	3	0	3	1	5	2	0	1	1	7	4	6	0	0	1	5	5
hsa-miR-3622a-5p	1	5	4	9	1	9	0	0	4	6	7	6	21	6	7	3	10	2	12	25
hsa-miR-3622b-3p	0	0	0	3	3	0	0	1	0	1	0	2	2	1	1	1	2	0	5	4
hsa-miR-3622b-5p	0	0	1	0	0	2	0	1	1	1	0	1	0	0	0	0	0	0	3	0
hsa-miR-363-3p	59	38	107	81	42	72	19	64	67	44	176	123	186	92	327	7	269	120	736	81
hsa-miR-363-5p	2	0	1	2	0	0	0	1	1	0	0	2	2	1	0	0	0	0	0	1
hsa-miR-3646	0	2	1	1	0	0	0	0	1	2	1	0	2	4	1	0	0	0	2	2
hsa-miR-3648	4	21	20	19	14	21	3	15	6	5	22	12	19	32	21	7	6	1	9	12
hsa-miR-3649	1	0	0	0	0	0	0	0	0	0	0	0	0	0	0	0	0	0	1	0
hsa-miR-3650	0	0	0	0	1	0	0	0	0	0	0	0	0	0	0	0	0	0	0	0
hsa-miR-3651	0	3	5	7	6	4	1	6	4	4	7	12	10	20	10	3	15	15	1	8
hsa-miR-3652	1	0	0	0	0	0	0	0	1	0	1	0	3	0	0	0	0	0	1	0
hsa-miR-3653-3p	3	8	16	4	5	10	1	4	6	2	12	2	33	8	10	0	5	6	7	2
hsa-miR-3653-5p	5	5	12	2	7	5	2	2	6	6	7	6	22	12	14	5	33	9	18	4
hsa-miR-3654	0	2	2	0	1	0	2	0	2	7	5	0	0	3	3	0	2	0	3	0
hsa-miR-3655	0	0	0	0	0	0	0	0	0	0	1	0	1	0	1	0	0	0	0	0
hsa-miR-3656	41	63	52	53	57	81	6	131	25	29	89	16	141	153	106	13	19	10	34	18
hsa-miR-3657	0	0	0	1	0	0	0	0	0	0	0	0	1	3	1	0	0	0	2	0
hsa-miR-3658	0	0	0	0	0	0	0	0	0	0	0	3	1	2	0	0	0	0	0	0
hsa-miR-3659	0	0	0	0	0	0	0	0	0	0	0	0	0	0	1	0	0	0	0	1
hsa-miR-365a-3p	37	20	25	47	18	58	8	41	44	79	45	154	120	98	136	6	171	51	223	136
hsa-miR-365a-5p	0	0	1	0	1	1	0	1	0	1	1	1	3	1	1	0	0	0	2	1
hsa-miR-365b-3p	37	20	25	47	18	58	8	41	44	79	45	154	120	98	136	6	171	51	223	136
hsa-miR-365b-5p	2	1	3	1	1	4	2	2	2	3	3	1	10	5	5	0	2	1	4	2
hsa-miR-3660	0	0	1	0	0	2	0	1	0	0	0	1	2	0	1	1	0	0	2	0
hsa-miR-3661	0	1	1	1	0	0	1	1	0	3	0	0	2	2	1	0	0	1	4	4
hsa-miR-3662	6	6	5	3	0	3	0	5	5	18	9	10	22	6	31	1	19	5	27	9
hsa-miR-3663-3p	0	0	0	1	0	1	0	0	0	1	1	0	0	1	1	0	0	0	0	1
hsa-miR-3663-5p	0	1	1	0	0	0	0	1	0	0	0	0	1	2	0	1	0	0	0	0
hsa-miR-3664-3p	1	2	0	0	0	0	0	0	1	2	1	0	2	1	5	0	3	0	6	1
hsa-miR-3664-5p	0	1	0	1	0	0	0	0	0	1	1	2	4	2	1	0	1	0	0	0
hsa-miR-3665	133	619	670	285	199	339	19	104	162	96	255	73	769	467	183	122	10	9	61	82
hsa-miR-3666	0	0	0	2	0	0	0	1	0	0	0	0	0	1	0	0	0	0	0	0
hsa-miR-3667-3p	1	0	0	1	1	0	1	0	0	2	0	2	1	3	1	1	0	0	0	2
hsa-miR-3667-5p	2	2	3	1	3	1	2	1	2	2	3	0	4	5	6	2	1	1	1	1
hsa-miR-3668	0	0	0	0	0	1	1	4	0	1	0	0	2	1	0	0	0	0	0	1
hsa-miR-367-3p	0	1	1	0	0	0	1	0	0	0	0	0	0	2	2	0	0	0	1	0
hsa-miR-367-5p	0	1	0	0	1	0	0	0	0	0	0	0	0	0	0	0	0	0	0	0
hsa-miR-3670	0	1	0	0	0	1	0	0	1	0	0	0	0	1	0	0	0	0	0	0
hsa-miR-3671	0	1	1	0	0	1	0	0	0	1	0	0	0	1	1	0	0	0	0	0
hsa-miR-3672	0	0	0	1	0	0	0	0	0	0	0	0	1	0	0	0	12	1	0	0
hsa-miR-3674	1	0	2	0	2	0	0	1	0	0	1	1	1	2	0	0	0	1	0	1
hsa-miR-3675-3p	0	0	1	0	0	1	1	0	0	0	0	2	2	0	0	0	1	0	0	0
hsa-miR-3675-5p	0	0	1	0	0	0	0	0	0	0	0	0	0	2	1	0	0	0	1	0
hsa-miR-3677-3p	1	4	0	1	0	1	0	0	1	2	1	0	0	9	3	0	3	3	4	3
hsa-miR-3677-5p	1	2	0	1	1	1	0	1	1	0	0	0	1	2	2	0	0	0	0	0
hsa-miR-3678-3p	1	1	0	1	0	1	0	0	1	1	0	0	0	1	0	0	0	0	1	0
hsa-miR-3678-5p	1	1	0	0	0	1	0	0	0	0	0	0	0	0	0	1	0	0	0	0
hsa-miR-3679-3p	0	0	0	0	0	0	0	0	0	0	0	0	0	1	0	0	0	0	0	0
hsa-miR-3679-5p	0	1	2	0	0	6	0	0	0	0	1	2	3	3	0	0	0	2	0	0
hsa-miR-3680-3p	1	0	0	1	1	0	0	1	1	0	1	0	0	2	0	0	0	0	0	0
hsa-miR-3680-5p	0	1	0	0	1	0	0	0	1	0	1	0	0	2	2	0	0	0	2	0
hsa-miR-3681-3p	0	0	1	0	0	0	2	0	1	0	0	0	0	0	0	0	0	0	0	0
hsa-miR-3681-5p	0	0	3	0	0	1	0	0	0	0	1	2	0	1	0	0	0	0	0	2
hsa-miR-3682-3p	0	0	1	1	0	0	1	1	0	2	1	0	0	3	0	0	3	4	0	1
hsa-miR-3682-5p	0	0	0	0	0	0	0	0	0	0	0	0	0	1	0	0	0	1	0	1
hsa-miR-3683	0	0	0	0	0	0	0	0	0	0	0	0	0	1	0	0	0	0	0	0
hsa-miR-3684	0	0	0	2	0	1	0	0	0	0	0	0	0	2	0	0	1	0	0	0
hsa-miR-3685	0	0	1	0	0	1	1	0	0	0	0	0	2	1	4	0	0	0	0	0
hsa-miR-3686	2	2	0	0	0	0	0	0	1	0	0	0	0	1	2	0	0	0	0	1
hsa-miR-3687	62	72	96	68	31	67	6	31	37	22	72	43	92	97	60	34	26	3	41	36
hsa-miR-3688-3p	1	4	2	3	0	5	0	5	0	5	4	9	4	7	8	1	4	2	8	4
hsa-miR-3688-5p	0	1	0	0	1	0	0	0	0	0	2	0	2	0	2	0	0	0	1	2
hsa-miR-3689a-3p	0	1	0	0	0	0	0	0	0	0	0	0	0	0	0	0	0	0	0	0
hsa-miR-3689a-5p	0	0	1	1	0	0	0	0	0	0	0	0	0	1	0	0	0	0	0	0
hsa-miR-3689b-3p	0	0	0	0	0	0	0	1	0	0	0	0	0	1	0	0	0	0	1	0
hsa-miR-3689b-5p	0	0	1	1	0	0	0	0	0	0	0	0	0	1	0	0	0	0	0	0
hsa-miR-3689c	0	0	0	0	0	0	0	1	0	0	0	0	0	1	0	0	0	0	1	0
hsa-miR-3689d	0	0	0	0	0	0	0	0	0	0	0	0	0	0	0	0	0	0	0	0
hsa-miR-3689e	0	0	1	1	0	0	0	0	0	0	0	0	0	1	0	0	0	0	0	0
hsa-miR-3689f	0	1	0	0	0	0	0	0	0	0	0	0	0	0	1	0	0	0	0	0
hsa-miR-369-3p	1	0	1	1	0	5	1	15	0	5	1	3	2	9	7	1	12	23	7	14
hsa-miR-369-5p	0	0	0	0	0	6	0	5	0	4	1	3	1	7	4	0	4	16	1	4
hsa-miR-3690	2	0	0	5	0	1	0	0	0	2	0	0	3	6	1	0	1	3	4	0
hsa-miR-3691-3p	0	0	0	1	0	0	0	0	0	0	1	1	0	0	0	0	0	0	0	0
hsa-miR-3691-5p	1	0	2	0	6	0	0	1	1	0	1	2	2	1	1	0	3	1	2	1
hsa-miR-3692-3p	0	16	0	0	0	0	0	0	0	0	0	0	0	0	0	0	0	0	0	0
hsa-miR-3692-5p	0	14	0	0	1	0	0	1	0	1	0	0	0	1	0	0	2	0	1	0
hsa-miR-370-3p	0	1	0	1	3	11	0	7	0	5	6	2	12	1	6	1	2	8	5	7
hsa-miR-370-5p	2	0	0	2	0	0	0	0	0	1	0	0	1	0	0	0	1	0	0	0
hsa-miR-3713	0	0	0	0	0	0	0	0	0	0	0	0	0	0	0	0	0	0	0	0
hsa-miR-3714	0	0	0	0	0	0	0	0	0	0	0	0	0	1	0	0	0	0	0	0
hsa-miR-371a-3p	0	0	0	0	0	0	1	0	0	0	0	0	0	0	0	0	0	0	0	0
hsa-miR-371a-5p	1	0	0	0	0	0	1	0	0	0	1	0	2	0	1	0	0	0	0	0
hsa-miR-371b-3p	0	0	0	0	1	0	0	0	0	0	0	0	1	2	0	0	0	0	0	0
hsa-miR-371b-5p	0	1	0	0	0	2	0	1	0	0	0	0	0	0	0	0	2	0	2	2
hsa-miR-372-3p	1	0	0	0	0	0	0	0	0	0	0	0	1	0	0	0	0	0	0	0
hsa-miR-372-5p	0	0	1	0	0	0	0	1	0	0	0	2	0	0	1	0	0	0	1	0
hsa-miR-373-3p	0	1	5	0	1	1	0	2	0	1	1	3	9	0	2	0	1	3	0	5
hsa-miR-373-5p	0	0	0	1	0	0	1	0	0	0	1	0	0	2	0	2	0	0	0	0
hsa-miR-374a-3p	98	227	22	109	13	112	22	218	21	465	68	2540	151	505	795	8	2106	610	842	598
hsa-miR-374a-5p	72	230	31	90	9	71	36	91	50	357	86	513	198	656	1175	9	2466	649	2590	319
hsa-miR-374b-3p	7	41	4	7	0	10	1	4	2	23	16	35	29	20	44	0	37	17	31	33
hsa-miR-374b-5p	78	302	44	158	36	91	52	70	81	276	100	598	222	423	636	14	2345	625	975	403
hsa-miR-374c-3p	0	0	0	0	0	0	0	0	0	0	0	0	1	0	1	0	0	0	0	0
hsa-miR-374c-5p	0	0	0	0	0	0	0	0	1	0	0	0	0	0	2	0	4	2	0	1
hsa-miR-375	7	8347	449	5492	117	826	7	2360	54	5891	152	5082	316	1188	102	937	366	2754	106	196
hsa-miR-376a-2-5p	0	1	0	1	0	0	0	0	0	0	0	0	1	0	0	1	0	2	1	0
hsa-miR-376a-3p	0	0	0	1	0	0	0	0	1	1	0	0	0	0	0	0	0	1	0	0
hsa-miR-376a-5p	0	0	0	0	1	1	0	0	0	1	0	3	2	2	3	0	8	10	1	6
hsa-miR-376b-3p	0	1	0	1	0	0	0	1	0	0	1	2	1	1	3	0	3	8	0	0
hsa-miR-376b-5p	0	0	0	0	0	0	0	0	0	0	0	0	1	0	0	0	0	0	0	0
hsa-miR-376c-3p	0	0	0	0	0	4	0	5	2	2	2	3	3	3	16	0	42	34	10	6
hsa-miR-376c-5p	0	0	0	0	0	1	0	0	0	0	0	1	0	0	0	0	1	0	1	0
hsa-miR-377-3p	0	0	0	0	1	3	1	2	0	5	1	4	6	5	6	1	10	12	4	3
hsa-miR-377-5p	1	0	1	1	0	2	0	4	0	1	0	0	2	5	0	1	3	2	0	1
hsa-miR-378a-3p	378	1060	1407	2834	407	1857	115	1922	595	1993	1191	4556	3591	1857	1346	272	1162	2343	1168	6927
hsa-miR-378a-5p	4	7	12	23	2	19	1	11	3	11	8	21	23	19	39	8	15	40	17	89
hsa-miR-378b	1	3	1	3	1	2	1	3	1	4	2	0	1	3	2	0	2	0	1	1
hsa-miR-378c	2	8	1	15	1	6	1	3	0	8	3	30	10	8	9	2	3	14	13	55
hsa-miR-378d	0	5	3	5	3	1	1	6	5	10	3	27	15	9	6	3	9	21	5	39
hsa-miR-378e	1	0	0	3	4	3	0	2	7	0	1	1	8	2	3	1	2	1	5	1
hsa-miR-378f	0	2	1	1	1	0	2	0	0	1	0	2	1	3	0	0	0	1	2	4
hsa-miR-378g	0	5	3	2	4	4	0	6	2	2	3	3	3	4	1	2	0	2	2	12
hsa-miR-378h	0	0	0	0	0	0	0	1	0	0	2	1	0	2	0	1	0	1	0	1
hsa-miR-378i	0	0	4	0	1	2	0	2	1	1	2	0	4	3	2	3	1	0	1	1
hsa-miR-378j	1	0	2	1	1	1	1	1	2	2	3	1	1	1	4	1	5	17	1	2
hsa-miR-379-3p	0	0	0	1	0	2	0	1	1	3	1	0	1	2	0	0	1	0	1	2
hsa-miR-379-5p	2	2	2	4	2	18	0	5	4	3	11	2	14	4	15	6	4	16	4	10
hsa-miR-380-3p	0	0	0	0	0	0	0	0	0	1	0	0	0	0	0	0	1	1	1	1
hsa-miR-380-5p	0	0	0	0	0	0	0	0	0	1	0	0	0	0	0	0	0	1	0	0
hsa-miR-381-3p	26	10	9	19	17	87	3	228	11	96	59	331	114	58	154	9	130	211	75	208
hsa-miR-381-5p	0	0	0	0	0	0	0	0	0	0	0	0	0	0	0	0	0	0	1	0
hsa-miR-382-3p	0	2	0	0	0	2	0	4	0	2	1	2	0	3	2	0	5	7	0	4
hsa-miR-382-5p	0	0	0	2	1	27	0	6	0	3	2	0	13	1	3	0	4	22	1	6
hsa-miR-383-3p	0	0	0	0	0	0	0	0	0	0	1	0	1	0	0	0	0	0	0	0
hsa-miR-383-5p	14	4	6	5	2	5	1	5	1	0	9	7	8	12	5	2	3	4	5	2
hsa-miR-384	0	0	0	0	1	0	0	0	0	0	0	0	0	1	0	0	0	0	1	0
hsa-miR-3907	0	2	2	0	0	0	1	0	2	0	0	1	2	2	1	0	0	2	0	0
hsa-miR-3908	1	2	3	4	1	2	2	3	1	1	1	0	6	2	5	0	1	0	1	4
hsa-miR-3909	0	19	4	6	7	7	0	9	2	18	4	10	26	30	3	3	8	8	16	19
hsa-miR-3910	0	0	0	0	0	1	0	1	0	1	0	0	1	1	1	3	1	1	0	1
hsa-miR-3911	0	2	4	0	0	2	0	0	1	0	1	1	2	4	2	1	0	0	1	1
hsa-miR-3912-3p	4	22	1	11	2	6	5	23	1	25	12	111	23	30	52	1	74	31	32	41
hsa-miR-3912-5p	0	0	0	1	0	0	0	1	0	1	1	0	0	2	1	0	1	3	0	1
hsa-miR-3913-3p	0	0	1	0	0	1	0	0	1	1	3	1	2	5	0	0	0	0	3	0
hsa-miR-3913-5p	6	20	5	22	4	9	3	14	4	29	10	83	17	35	25	2	22	37	17	31
hsa-miR-3914	1	2	2	5	2	1	1	2	0	0	1	3	1	6	4	1	1	1	2	3
hsa-miR-3915	0	0	1	0	1	1	2	3	0	0	0	1	1	5	0	0	0	0	1	0
hsa-miR-3916	4	11	5	9	3	7	0	4	5	1	4	5	14	16	10	2	0	1	2	0
hsa-miR-3917	1	0	2	0	2	0	0	1	0	2	0	1	1	3	0	0	1	0	0	0
hsa-miR-3918	0	0	0	0	0	0	0	1	0	0	0	0	0	1	1	0	0	0	0	0
hsa-miR-3919	1	2	2	5	1	3	0	0	0	1	2	1	1	1	3	0	1	0	0	0
hsa-miR-3920	2	0	0	1	0	0	1	1	0	0	0	3	1	1	1	0	0	0	2	0
hsa-miR-3921	0	0	0	0	0	0	0	0	1	1	0	0	0	2	1	0	0	0	2	0
hsa-miR-3922-3p	1	4	1	0	0	1	1	0	0	3	1	4	2	6	2	0	4	1	1	4
hsa-miR-3922-5p	0	1	0	0	1	0	1	0	0	0	2	0	1	0	2	0	0	1	0	0
hsa-miR-3923	1	1	0	1	1	2	0	3	0	0	0	0	1	2	3	0	1	1	2	1
hsa-miR-3924	2	0	0	0	0	2	0	0	0	1	1	8	1	5	0	0	0	1	4	0
hsa-miR-3925-3p	0	0	0	0	0	0	0	4	1	0	0	0	1	1	2	1	0	0	0	0
hsa-miR-3925-5p	1	0	0	0	0	1	0	2	0	0	1	3	0	2	0	0	1	0	0	2
hsa-miR-3926	1	1	0	1	0	1	0	3	0	1	0	3	1	4	3	0	0	1	1	0
hsa-miR-3927-3p	0	0	0	0	0	0	0	2	0	1	0	0	0	0	1	0	0	0	0	0
hsa-miR-3927-5p	0	0	0	0	0	0	0	0	0	0	0	0	0	0	0	0	0	0	0	0
hsa-miR-3928-3p	0	2	1	1	1	1	0	1	1	1	3	3	8	1	2	0	2	0	5	2
hsa-miR-3928-5p	0	0	0	1	0	1	0	0	0	0	0	0	0	0	1	0	0	0	0	1
hsa-miR-3929	45	96	81	75	74	107	36	58	87	24	99	29	115	177	90	30	30	6	63	45
hsa-miR-3934-3p	1	3	0	2	2	0	1	0	1	1	0	1	1	1	1	0	0	0	2	1
hsa-miR-3934-5p	2	9	7	4	6	6	5	5	5	4	12	2	13	21	4	4	5	3	7	7
hsa-miR-3935	1	0	0	2	0	0	0	0	0	0	0	0	0	3	1	0	0	0	0	0
hsa-miR-3936	0	0	0	0	0	0	0	0	1	0	0	0	1	0	0	0	0	0	0	0
hsa-miR-3937	0	0	0	0	0	0	0	0	0	0	0	1	1	2	1	0	0	0	1	0
hsa-miR-3938	0	1	0	0	0	0	1	1	4	0	0	0	1	0	1	0	0	0	2	0
hsa-miR-3939	0	0	0	0	0	1	0	0	0	0	1	0	0	0	0	0	1	0	0	0
hsa-miR-3940-3p	2	0	0	0	1	0	0	0	1	2	0	2	2	3	1	2	1	3	2	2
hsa-miR-3940-5p	0	2	0	1	0	0	0	0	0	0	1	0	2	5	0	0	0	0	0	0
hsa-miR-3941	0	0	0	0	0	2	0	0	0	0	0	1	1	2	0	0	1	0	0	1
hsa-miR-3942-3p	0	1	1	1	0	0	0	0	0	0	0	0	2	1	0	0	0	1	0	0
hsa-miR-3942-5p	0	2	0	2	0	0	0	1	0	2	0	1	2	1	2	0	2	1	2	1
hsa-miR-3943	0	1	0	1	1	1	0	0	1	1	0	3	3	1	3	0	1	2	1	2
hsa-miR-3944-3p	0	1	0	0	1	1	0	0	1	1	0	2	3	2	2	0	0	0	1	1
hsa-miR-3944-5p	0	1	0	0	0	0	0	0	0	0	0	1	0	0	0	0	0	0	0	0
hsa-miR-3945	0	0	0	0	0	0	0	0	0	1	0	0	0	0	0	0	0	0	0	0
hsa-miR-3960	238	585	737	389	583	1021	148	715	393	302	864	124	1317	1390	612	210	99	57	238	188
hsa-miR-3972	0	0	1	0	0	0	0	0	1	0	1	0	0	1	1	0	0	0	0	0
hsa-miR-3973	0	0	0	0	0	0	0	0	1	0	0	0	0	0	1	0	0	0	0	0
hsa-miR-3974	0	0	1	0	0	0	0	0	1	0	1	0	0	0	0	0	0	0	0	0
hsa-miR-3975	0	1	0	0	0	0	0	1	0	0	0	0	0	0	0	0	0	0	0	0
hsa-miR-3976	12	153	69	81	160	313	62	336	117	24	264	14	125	248	191	143	52	41	46	71
hsa-miR-3977	0	0	0	0	0	0	0	0	0	0	0	0	0	0	0	0	0	0	0	0
hsa-miR-3978	0	0	0	0	0	1	0	0	0	0	0	0	0	0	0	0	0	0	0	0
hsa-miR-409-3p	11	10	20	16	37	173	5	114	19	122	37	56	162	108	40	24	27	173	32	131
hsa-miR-409-5p	0	0	0	1	0	1	0	2	1	1	0	0	0	0	0	0	0	1	0	0
hsa-miR-410-3p	2	7	3	6	4	42	0	39	1	50	8	82	46	42	37	8	36	92	14	99
hsa-miR-410-5p	0	0	0	0	0	0	0	1	0	0	0	0	1	1	1	0	0	0	0	1
hsa-miR-411-3p	0	1	1	1	0	3	0	0	0	2	1	2	2	2	0	0	2	4	1	5
hsa-miR-411-5p	18	11	9	16	20	224	1	173	7	248	55	274	220	91	163	16	37	93	81	324
hsa-miR-412-3p	0	1	0	1	6	2	2	1	2	1	2	1	3	1	3	0	0	1	3	0
hsa-miR-412-5p	0	1	0	0	0	6	0	1	1	2	1	3	1	1	1	3	0	0	0	2
hsa-miR-421	16	231	45	140	35	116	9	77	54	181	184	251	503	228	224	10	254	106	232	257
hsa-miR-422a	1	0	0	1	0	0	0	0	0	0	1	0	0	0	1	0	0	1	2	0
hsa-miR-423-3p	411	1053	528	1019	628	966	91	1211	416	1335	965	471	5404	4236	1634	102	1633	1082	1742	929
hsa-miR-423-5p	91	615	398	439	424	427	36	342	240	548	667	395	3730	1461	430	82	473	275	1032	449
hsa-miR-424-3p	7	79	15	66	36	51	2	31	19	18	57	129	344	130	79	9	78	71	56	23
hsa-miR-424-5p	61	189	75	337	54	106	33	151	63	118	127	1607	437	397	897	38	5146	3267	838	122
hsa-miR-425-3p	13	106	20	42	17	67	6	55	19	88	48	98	116	156	186	4	157	126	154	133
hsa-miR-425-5p	51	535	136	287	53	186	20	140	77	351	235	411	489	634	464	45	442	290	608	372
hsa-miR-4251	0	0	0	1	0	0	0	0	0	0	0	1	0	3	0	0	0	0	0	0
hsa-miR-4252	0	2	0	1	0	0	0	0	0	0	0	0	0	1	1	0	0	0	1	0
hsa-miR-4253	0	0	0	1	0	0	0	0	0	0	0	0	0	0	0	0	0	0	0	0
hsa-miR-4254	0	0	0	1	2	1	0	0	1	0	0	0	2	0	1	0	0	0	0	0
hsa-miR-4255	0	0	1	0	0	0	0	1	0	0	0	0	6	1	0	0	1	0	0	0
hsa-miR-4256	1	0	0	0	0	0	0	1	0	0	0	0	1	3	0	0	0	1	1	0
hsa-miR-4257	0	0	0	0	0	0	0	0	0	0	0	0	1	4	0	0	0	0	0	0
hsa-miR-4258	0	1	2	0	0	3	0	0	0	0	0	0	0	0	2	0	0	0	0	2
hsa-miR-4259	2	2	10	1	2	8	11	0	12	4	12	1	7	2	4	3	7	1	0	1
hsa-miR-4260	1	0	0	1	0	0	0	0	0	0	0	0	0	1	0	0	0	0	0	1
hsa-miR-4261	0	0	0	0	0	1	0	0	0	0	0	0	2	3	0	0	0	2	1	0
hsa-miR-4262	0	0	0	0	0	0	0	0	0	1	0	0	0	0	0	0	0	0	0	0
hsa-miR-4263	0	0	0	0	0	0	0	0	0	0	0	0	0	2	0	1	0	0	0	0
hsa-miR-4264	0	0	0	0	0	0	0	0	0	0	0	0	0	0	0	0	0	0	0	0
hsa-miR-4265	0	2	3	1	2	3	0	2	1	0	1	0	1	4	0	1	0	0	1	1
hsa-miR-4266	0	0	0	0	0	0	0	0	0	1	0	0	0	2	0	0	1	0	0	0
hsa-miR-4267	0	0	0	0	0	0	0	0	0	0	0	0	0	0	0	0	0	0	0	0
hsa-miR-4268	0	1	1	2	0	0	0	0	0	0	0	0	0	1	0	0	0	0	0	1
hsa-miR-4269	0	1	0	2	2	0	0	0	0	0	0	1	1	2	0	0	0	0	0	1
hsa-miR-4270	0	0	2	0	0	0	0	1	0	0	0	0	0	0	0	0	0	0	0	0
hsa-miR-4271	0	0	2	1	2	2	0	2	0	0	1	0	0	1	0	0	0	0	1	0
hsa-miR-4272	0	0	0	1	0	0	0	0	0	0	0	0	0	0	0	0	0	0	0	0
hsa-miR-4273	2	2	0	3	1	2	3	2	1	1	0	0	5	4	3	1	1	1	2	1
hsa-miR-4274	0	1	0	0	0	0	0	0	0	0	0	0	0	1	0	1	0	0	0	0
hsa-miR-4275	0	0	0	0	0	0	0	1	0	0	0	0	0	0	0	0	0	0	0	0
hsa-miR-4276	0	1	1	0	0	1	0	1	0	0	2	1	1	0	1	0	0	0	0	0
hsa-miR-4277	0	0	2	0	0	0	0	0	0	0	0	0	0	0	2	1	0	0	1	0
hsa-miR-4278	0	0	0	0	1	0	0	0	0	2	0	1	0	0	1	0	0	0	0	0
hsa-miR-4279	1	0	0	0	2	1	0	0	1	0	3	0	1	0	0	1	1	2	3	0
hsa-miR-4280	0	0	0	1	3	1	0	0	1	0	0	1	1	1	0	0	0	0	1	0
hsa-miR-4281	1	0	0	1	0	0	0	0	0	0	1	0	0	1	0	0	1	0	1	0
hsa-miR-4282	0	1	0	0	0	0	0	0	0	0	0	0	0	0	0	0	0	1	0	0
hsa-miR-4283	0	0	0	0	0	0	0	1	0	0	0	0	2	0	0	0	0	0	0	1
hsa-miR-4284	50	2617	429	238	226	486	676	604	317	2496	286	250	1034	4640	164	223	357	282	509	461
hsa-miR-4285	0	0	0	0	0	1	0	0	0	0	1	2	1	1	0	0	0	0	0	0
hsa-miR-4286	20	39	17	26	6	23	1	12	14	19	24	41	43	36	26	3	252	108	26	21
hsa-miR-4287	0	0	0	0	0	0	0	0	1	0	0	0	1	2	1	0	0	0	0	0
hsa-miR-4288	0	1	0	0	0	0	0	0	0	1	0	0	0	0	0	0	0	0	0	0
hsa-miR-4289	0	0	0	0	0	0	0	0	0	0	0	0	0	1	0	0	0	0	0	0
hsa-miR-429	313	1235	85	936	60	186	144	304	122	1545	290	2667	852	69	1515	33	4417	3065	2253	73
hsa-miR-4290	0	1	0	0	1	1	0	0	0	1	0	1	0	1	0	0	0	0	0	1
hsa-miR-4291	0	0	0	0	0	1	0	0	0	0	0	0	2	1	1	0	0	0	0	0
hsa-miR-4292	0	0	0	0	0	1	1	0	0	0	0	1	0	1	1	0	1	0	0	0
hsa-miR-4293	0	0	0	1	0	0	0	0	1	0	0	0	0	1	0	0	0	0	0	0
hsa-miR-4294	0	0	0	0	0	0	0	0	0	0	0	0	0	0	1	0	0	0	1	0
hsa-miR-4295	0	1	0	0	0	0	0	0	1	0	1	0	0	2	1	0	0	0	0	0
hsa-miR-4296	0	2	0	1	0	0	0	0	0	0	0	0	4	0	0	0	1	0	0	0
hsa-miR-4297	0	1	1	0	0	1	0	0	0	0	2	0	0	0	0	0	0	0	1	0
hsa-miR-4298	1	0	3	2	3	3	1	1	0	3	1	2	5	7	0	0	2	2	2	0
hsa-miR-4299	0	0	1	1	1	1	0	0	0	0	1	2	0	3	2	0	1	0	1	0
hsa-miR-4300	0	1	0	1	1	0	0	0	0	0	0	1	0	0	2	0	0	0	0	0
hsa-miR-4301	1374	971	671	579	621	1086	352	350	301	988	903	935	2910	1613	1128	305	361	215	1176	1189
hsa-miR-4302	1	0	0	0	0	0	0	0	0	0	1	1	1	0	0	0	12	12	2	0
hsa-miR-4303	0	0	0	1	0	0	0	0	0	0	0	0	0	0	1	0	0	0	2	0
hsa-miR-4304	0	1	0	0	0	0	0	0	0	0	0	0	0	1	1	0	0	0	0	0
hsa-miR-4305	0	0	0	0	0	0	1	0	0	1	0	0	0	0	0	0	0	0	0	0
hsa-miR-4306	2	1	0	1	0	0	0	0	0	0	2	0	1	0	0	0	0	0	0	0
hsa-miR-4307	0	5	0	1	0	1	0	1	0	0	0	0	0	0	1	0	0	0	0	0
hsa-miR-4308	0	0	0	0	0	1	0	0	0	0	1	0	0	2	0	0	0	0	0	1
hsa-miR-4309	0	0	1	2	0	0	0	3	0	0	1	0	3	1	0	0	0	0	0	0
hsa-miR-431-3p	0	0	0	1	1	5	1	2	0	1	3	1	3	3	0	2	1	2	2	2
hsa-miR-431-5p	0	0	0	0	0	3	0	2	0	2	0	0	2	1	1	0	1	8	0	1
hsa-miR-4310	0	0	1	0	0	0	0	0	0	0	0	0	2	0	0	0	0	0	0	0
hsa-miR-4311	0	1	3	3	1	3	0	0	0	1	2	0	2	4	0	0	0	0	3	0
hsa-miR-4312	0	0	0	0	0	0	0	0	0	0	0	0	2	1	0	1	0	0	1	0
hsa-miR-4313	0	0	0	0	1	0	0	0	0	0	2	0	2	0	0	1	0	0	0	0
hsa-miR-4314	0	0	1	2	0	1	0	0	0	0	2	0	1	1	0	0	0	0	2	0
hsa-miR-4315	0	0	0	0	1	0	0	1	0	0	0	0	0	0	0	0	0	0	0	0
hsa-miR-4316	0	0	1	0	0	0	0	0	0	0	0	0	0	0	0	0	0	0	0	0
hsa-miR-4317	0	0	0	0	0	1	0	0	0	0	0	0	0	0	0	0	0	1	1	1
hsa-miR-4318	0	0	0	0	0	0	0	0	0	0	2	1	0	0	0	0	0	0	1	1
hsa-miR-4319	0	2	0	0	0	0	0	0	0	0	0	0	0	1	0	0	0	0	0	0
hsa-miR-432-3p	0	1	0	2	0	3	0	6	0	6	0	1	1	25	0	1	0	2	0	0
hsa-miR-432-5p	5	2	0	2	9	33	2	9	2	4	3	10	29	8	8	4	12	21	5	16
hsa-miR-4320	0	1	0	0	1	0	0	0	0	3	0	1	1	6	2	0	0	0	0	0
hsa-miR-4321	1	0	0	0	0	0	0	0	1	0	1	0	0	0	0	0	1	0	2	0
hsa-miR-4322	3	10	5	10	4	10	1	11	5	0	19	4	13	9	7	0	0	0	3	4
hsa-miR-4323	0	0	0	0	0	1	0	0	0	1	0	0	0	0	0	0	0	0	0	0
hsa-miR-4324	0	0	0	0	0	1	0	0	0	0	0	0	1	1	0	0	6	8	0	1
hsa-miR-4325	0	0	0	0	1	1	0	0	0	0	2	0	0	0	0	1	0	0	1	0
hsa-miR-4326	6	3	3	3	4	6	1	10	1	6	8	2	18	15	10	4	7	5	6	7
hsa-miR-4327	1	2	2	0	3	0	0	1	1	0	0	2	2	2	0	1	0	0	2	0
hsa-miR-4328	1	2	0	0	0	0	0	0	0	0	0	1	0	2	2	2	7	7	0	0
hsa-miR-4329	0	1	0	0	0	0	0	0	0	0	1	0	1	1	0	1	0	0	2	0
hsa-miR-433-3p	1	1	0	4	1	4	0	3	0	1	2	1	5	5	4	2	2	1	2	0
hsa-miR-433-5p	0	0	0	1	0	0	0	0	0	0	0	0	0	1	0	0	0	0	0	0
hsa-miR-4330	0	0	0	1	2	0	0	0	0	0	0	0	1	0	1	0	1	0	0	1
hsa-miR-4417	3	8	9	2	4	4	4	3	4	2	8	0	6	15	7	2	1	0	2	0
hsa-miR-4418	0	1	0	0	0	0	0	0	0	0	1	0	0	0	1	0	0	0	0	1
hsa-miR-4419a	62	204	245	134	185	204	82	145	165	55	219	47	301	382	160	78	39	15	145	61
hsa-miR-4419b	3	8	8	8	4	6	1	5	6	6	7	2	6	22	9	6	3	2	7	7
hsa-miR-4420	0	1	0	1	1	0	0	0	0	1	1	0	0	1	0	0	0	0	0	1
hsa-miR-4421	0	1	0	0	0	1	0	0	0	1	1	2	0	0	0	0	0	1	1	0
hsa-miR-4422	0	0	0	2	0	2	0	0	0	0	0	0	3	1	1	0	0	0	0	0
hsa-miR-4423-3p	0	0	0	0	0	1	0	0	0	0	1	1	0	1	1	1	0	0	0	1
hsa-miR-4423-5p	0	1	1	0	0	1	0	0	1	2	1	2	0	1	0	1	2	0	2	3
hsa-miR-4424	1	0	2	1	0	0	0	0	1	0	0	1	2	3	3	0	0	0	1	1
hsa-miR-4425	0	1	0	0	0	0	0	0	0	0	1	0	0	0	0	0	0	0	0	0
hsa-miR-4426	2	17	19	16	15	32	2	18	13	10	20	21	47	37	30	11	3	1	21	14
hsa-miR-4427	0	0	0	0	1	0	0	0	0	0	0	1	0	0	0	0	0	0	1	0
hsa-miR-4428	0	0	0	0	2	0	0	0	0	0	0	0	1	1	0	0	0	0	1	0
hsa-miR-4429	0	0	0	0	0	1	0	0	0	1	0	0	2	1	1	1	3	2	0	0
hsa-miR-4430	14	31	23	14	30	33	11	22	25	14	14	18	43	45	23	11	5	2	32	6
hsa-miR-4431	0	0	0	0	0	0	0	1	1	2	0	0	0	2	1	0	0	0	0	0
hsa-miR-4432	1	0	0	0	1	0	0	0	0	1	0	1	0	1	0	1	0	0	1	2
hsa-miR-4433a-3p	2	11	2	4	1	10	2	18	4	9	8	12	8	64	61	1	17	4	22	9
hsa-miR-4433a-5p	0	1	1	0	1	0	3	2	3	0	3	0	0	3	1	0	0	1	1	1
hsa-miR-4433b-3p	0	0	0	1	0	0	0	1	0	1	1	0	2	2	0	0	0	0	0	0
hsa-miR-4433b-5p	2	0	3	1	1	2	0	1	0	0	0	0	3	2	2	1	4	2	6	2
hsa-miR-4434	0	1	1	0	1	5	0	1	0	0	3	6	12	2	2	0	0	3	1	0
hsa-miR-4435	0	5	2	0	0	0	0	3	1	2	1	2	2	3	0	0	0	0	0	2
hsa-miR-4436a	0	1	0	1	0	0	0	0	0	1	1	0	0	3	1	1	0	0	0	0
hsa-miR-4436b-3p	0	1	1	0	1	1	0	1	0	0	1	0	0	2	0	0	0	1	0	0
hsa-miR-4436b-5p	0	0	0	0	1	2	0	0	0	0	1	0	1	0	0	0	0	0	1	1
hsa-miR-4437	0	0	0	0	0	0	0	0	0	0	0	0	0	0	0	0	0	0	0	0
hsa-miR-4438	0	0	2	0	0	0	0	0	0	1	0	0	2	2	1	0	0	0	3	0
hsa-miR-4439	0	0	0	0	0	0	0	0	0	0	1	0	1	1	1	0	1	0	0	0
hsa-miR-4440	3	1	1	2	0	1	1	2	0	0	1	1	1	0	0	0	0	2	1	1
hsa-miR-4441	0	0	0	0	0	0	0	0	0	0	0	0	0	0	0	0	0	0	0	0
hsa-miR-4442	0	0	0	0	1	0	0	0	0	1	0	0	0	0	0	0	0	0	0	0
hsa-miR-4443	2	2	3	7	1	2	0	0	2	5	0	1	5	4	6	3	5	5	4	2
hsa-miR-4444	3	1	0	4	0	1	0	1	1	0	0	0	2	4	2	0	3	4	2	5
hsa-miR-4445-3p	0	1	0	0	0	0	0	0	0	2	0	0	1	0	0	0	0	0	0	0
hsa-miR-4445-5p	0	1	2	0	0	1	0	0	0	0	0	0	2	2	0	0	0	0	0	0
hsa-miR-4446-3p	1	0	0	2	2	0	0	1	0	2	2	0	4	0	3	0	0	1	2	0
hsa-miR-4446-5p	0	1	0	0	0	0	0	0	0	0	0	0	0	0	0	0	1	0	1	0
hsa-miR-4447	0	0	0	0	0	0	1	0	2	0	1	0	1	1	0	0	0	0	0	0
hsa-miR-4448	1637	16	3610	273	143	3121	862	1126	877	1364	3949	139	1683	131	616	693	1163	503	181	352
hsa-miR-4449	1	4	8	3	2	5	1	3	14	5	8	1	15	11	3	4	20	18	3	8
hsa-miR-4450	0	2	0	2	0	0	0	1	0	0	0	0	0	0	1	0	0	1	0	0
hsa-miR-4451	0	0	4	1	3	3	0	1	2	2	1	1	3	1	6	1	2	0	12	5
hsa-miR-4452	2	0	2	3	0	2	1	0	3	0	0	2	1	4	1	0	0	0	2	1
hsa-miR-4453	0	0	0	0	0	0	0	0	1	0	0	2	1	0	0	0	0	0	0	0
hsa-miR-4454	35	37	121	29	18	80	4	38	60	45	85	36	54	56	305	64	1808	944	109	208
hsa-miR-4455	0	0	1	0	0	0	0	1	1	0	0	0	0	3	0	0	1	0	0	0
hsa-miR-4456	0	0	0	0	0	0	0	0	1	0	0	0	0	0	0	0	0	1	0	0
hsa-miR-4457	0	0	0	0	0	0	0	0	0	0	0	0	0	0	0	0	0	0	0	0
hsa-miR-4458	1	0	0	2	0	0	0	0	1	0	0	0	0	1	0	0	0	0	0	1
hsa-miR-4459	24	32	56	24	46	64	19	20	31	16	41	7	51	74	28	10	9	6	23	13
hsa-miR-4460	0	0	0	0	0	1	0	0	0	0	0	0	0	0	0	0	0	0	1	1
hsa-miR-4461	6	39	17	18	40	31	76	6	20	47	7	22	15	27	13	9	24	9	11	37
hsa-miR-4462	0	1	0	0	0	0	0	0	1	0	0	0	1	0	1	1	0	0	0	0
hsa-miR-4463	0	2	1	0	7	5	10	3	2	1	1	1	6	1	5	2	0	0	2	0
hsa-miR-4464	0	0	0	1	0	0	0	0	0	1	2	1	0	0	0	0	0	0	0	0
hsa-miR-4465	0	0	0	0	0	0	0	1	2	0	0	0	0	1	0	0	0	0	0	1
hsa-miR-4466	4	0	5	7	2	3	0	5	4	2	6	1	5	7	0	1	1	0	2	2
hsa-miR-4467	0	0	2	1	1	1	0	0	0	1	0	0	0	0	0	0	0	0	0	2
hsa-miR-4468	0	0	0	0	0	0	0	0	0	0	0	0	0	0	2	0	0	0	0	0
hsa-miR-4469	1	0	0	0	0	0	0	0	0	0	0	0	0	0	0	0	0	1	0	0
hsa-miR-4470	0	0	0	0	0	0	0	0	0	0	0	0	0	0	0	0	1	0	0	0
hsa-miR-4471	0	0	0	1	0	0	0	1	0	0	0	0	2	1	1	0	0	0	0	1
hsa-miR-4472	7	8	31	20	7	20	7	11	15	18	21	2	27	32	15	10	3	4	12	6
hsa-miR-4473	1	1	0	1	0	0	0	0	0	0	0	3	5	3	2	0	1	1	3	0
hsa-miR-4474-3p	1	0	0	1	0	0	0	1	0	0	0	2	3	0	0	0	2	0	2	1
hsa-miR-4474-5p	0	1	0	0	0	1	0	0	0	0	0	0	0	0	0	0	0	0	0	0
hsa-miR-4475	0	0	0	0	0	1	0	0	0	0	0	0	0	0	0	0	0	0	0	0
hsa-miR-4476	0	0	0	0	0	0	0	1	0	0	1	0	2	1	0	0	0	0	0	0
hsa-miR-4477a	0	0	2	1	0	0	0	1	1	0	1	0	1	1	1	0	0	0	1	0
hsa-miR-4477b	0	1	0	2	0	0	0	1	0	0	1	1	1	4	0	0	0	0	1	1
hsa-miR-4478	0	1	0	0	2	0	0	1	1	0	0	2	0	1	0	2	0	0	1	0
hsa-miR-4479	0	0	0	1	1	2	0	5	2	0	2	0	1	5	1	2	5	1	0	1
hsa-miR-448	0	0	0	0	0	0	0	0	0	1	1	0	2	0	1	0	0	0	0	0
hsa-miR-4480	0	0	0	1	0	0	0	0	0	0	0	0	2	0	0	0	0	0	2	1
hsa-miR-4481	0	1	0	1	0	0	0	0	0	0	0	0	0	0	0	0	0	0	0	0
hsa-miR-4482-3p	0	1	0	3	0	1	0	2	1	1	0	0	10	2	1	0	0	0	8	3
hsa-miR-4482-5p	0	0	1	0	0	1	0	2	0	0	0	0	2	3	0	0	0	0	1	0
hsa-miR-4483	0	0	0	0	0	0	0	1	0	0	0	0	1	2	0	0	0	0	0	0
hsa-miR-4484	0	3	9	7	2	3	1	2	2	6	1	6	14	8	1	0	9	1	8	2
hsa-miR-4485-3p	316	383	195	46	3730	1952	14231	163	1163	1705	475	148	2509	2995	230	517	285	146	244	655
hsa-miR-4485-5p	44	279	119	21	2345	962	8370	91	705	797	228	39	1790	1943	95	256	56	35	122	223
hsa-miR-4486	0	0	0	0	0	1	0	1	0	0	1	0	0	0	0	1	0	0	0	0
hsa-miR-4487	0	0	1	0	0	0	0	2	0	0	0	1	3	3	2	0	0	1	1	1
hsa-miR-4488	68	31	53	19	48	81	10	57	36	60	85	15	55	104	40	24	79	17	17	10
hsa-miR-4489	0	0	0	1	1	3	0	0	0	0	0	0	2	3	0	0	0	0	0	0
hsa-miR-4490	0	2	0	0	0	0	0	0	1	0	1	0	1	3	1	0	0	0	0	0
hsa-miR-4491	0	0	0	0	1	0	1	0	0	0	1	0	1	2	0	0	0	0	0	0
hsa-miR-4492	136	349	617	340	410	398	89	334	312	112	605	130	874	942	537	212	17	20	300	197
hsa-miR-4493	1	0	0	0	0	0	0	1	0	0	0	0	0	0	0	0	0	1	0	0
hsa-miR-4494	0	3	0	2	1	2	0	0	1	1	0	0	3	4	4	1	1	0	2	0
hsa-miR-4495	0	1	0	0	0	0	1	0	0	0	0	2	0	1	0	0	0	0	0	0
hsa-miR-4496	9	6	7	6	5	9	4	6	11	5	6	1	11	15	9	7	0	1	8	8
hsa-miR-4497	251	815	831	381	659	783	327	351	483	228	869	265	1000	1668	749	404	59	56	628	326
hsa-miR-4498	0	0	2	0	0	2	0	2	1	0	0	0	2	1	3	1	0	1	1	2
hsa-miR-4499	0	0	0	0	0	0	0	0	0	0	12	0	0	0	0	0	1	0	0	0
hsa-miR-449a	0	12	8	9	1	13	1	6	2	17	16	15	20	21	15	0	15	12	9	0
hsa-miR-449b-3p	1	0	0	0	0	0	0	0	1	2	0	0	0	2	2	1	1	0	1	1
hsa-miR-449b-5p	0	1	0	1	0	1	0	1	1	12	4	26	19	21	18	3	9	5	17	1
hsa-miR-449c-3p	1	0	0	1	0	0	0	0	0	0	0	0	1	0	0	1	0	0	1	2
hsa-miR-449c-5p	0	4	4	2	3	7	1	7	1	8	6	3	18	10	8	1	9	10	6	0
hsa-miR-4500	0	1	0	2	0	0	0	1	0	5	1	1	1	4	3	1	117	197	1	0
hsa-miR-4501	1	1	0	0	0	0	0	1	1	1	0	1	0	3	2	1	0	0	1	0
hsa-miR-4502	1	1	4	1	1	3	0	0	0	1	4	2	0	1	0	0	2	1	3	3
hsa-miR-4503	0	1	0	0	0	0	0	1	0	1	1	0	0	0	1	0	0	0	0	0
hsa-miR-4504	0	0	0	1	0	0	0	1	0	1	2	1	10	2	5	1	0	0	0	0
hsa-miR-4505	0	0	1	0	2	0	0	0	0	0	0	1	0	0	0	1	0	0	1	0
hsa-miR-4506	0	0	0	0	0	2	0	1	0	0	0	0	1	1	1	0	0	0	1	0
hsa-miR-4507	2	2	1	0	0	1	0	0	0	2	0	1	1	0	0	0	2	0	0	0
hsa-miR-4508	408	1162	2163	820	1314	1407	343	863	1152	421	1736	282	2496	2848	1123	464	41	26	800	424
hsa-miR-4509	1	1	0	0	0	0	1	0	0	0	0	0	1	0	2	0	0	0	0	1
hsa-miR-450a-1-3p	0	0	0	0	1	0	0	1	0	0	1	1	0	1	0	0	0	1	0	1
hsa-miR-450a-2-3p	1	0	1	2	1	3	0	2	2	0	3	2	8	2	4	1	1	4	6	2
hsa-miR-450a-5p	21	98	8	74	11	21	10	35	17	22	54	432	141	295	334	1	470	292	266	50
hsa-miR-450b-3p	0	0	0	1	1	0	0	0	0	0	0	0	0	1	2	0	1	0	0	0
hsa-miR-450b-5p	37	101	7	67	6	25	5	57	8	49	43	606	112	300	348	2	356	251	308	52
hsa-miR-4510	1	1	2	2	1	2	1	4	1	0	0	3	10	1	2	0	4	2	3	5
hsa-miR-4511	1	2	1	0	2	1	0	2	2	0	3	1	1	2	0	0	0	1	2	2
hsa-miR-4512	1	1	8	2	5	0	0	3	3	0	4	0	5	10	7	1	4	0	2	0
hsa-miR-4513	2	70	34	23	73	83	4	83	28	13	71	23	133	177	97	24	3	2	26	16
hsa-miR-4514	0	0	0	0	0	0	0	0	0	0	0	0	1	0	0	0	0	0	1	0
hsa-miR-4515	0	1	0	0	0	0	0	0	1	0	1	0	1	0	0	0	0	0	1	1
hsa-miR-4516	51	217	149	119	146	206	26	196	65	82	253	79	561	470	251	51	39	9	97	87
hsa-miR-4517	0	1	0	0	1	0	3	1	1	0	0	0	2	1	2	0	0	0	1	0
hsa-miR-4518	0	1	2	0	0	0	0	0	0	0	1	1	2	0	1	0	2	0	0	0
hsa-miR-4519	0	1	0	0	0	0	0	0	0	1	0	0	1	0	1	0	1	3	0	0
hsa-miR-451a	3992	1133	4456	872	1394	2553	3354	2662	2358	1431	6846	11404	5224	4146	26240	281	75781	11128	64869	8300
hsa-miR-451b	0	1	0	0	1	0	0	0	0	1	0	3	1	0	0	0	2	0	0	0
hsa-miR-452-3p	2	8	0	5	2	1	0	14	1	3	2	11	2	8	33	0	22	16	16	12
hsa-miR-452-5p	14	69	14	69	5	26	11	67	17	60	24	183	69	61	110	10	100	58	116	111
hsa-miR-4520-2-3p	0	1	0	0	1	3	0	4	1	0	1	2	3	2	2	0	0	3	0	1
hsa-miR-4520-3p	0	12	1	8	0	2	0	13	3	16	2	17	8	12	2	1	1	9	4	1
hsa-miR-4520-5p	0	0	0	0	0	1	0	1	1	0	2	0	1	3	0	0	1	1	0	1
hsa-miR-4521	0	1	1	1	0	0	1	1	3	1	1	0	1	1	4	0	4	0	26	1
hsa-miR-4522	0	3	0	0	2	0	0	1	1	0	0	0	0	0	2	0	0	0	0	0
hsa-miR-4523	0	1	0	0	0	1	0	1	1	0	0	0	0	0	2	0	0	0	0	1
hsa-miR-4524a-3p	2	4	1	2	1	2	0	5	0	3	2	9	2	1	4	1	10	21	4	1
hsa-miR-4524a-5p	0	1	1	3	1	0	0	1	0	0	0	2	4	0	4	0	1	0	0	2
hsa-miR-4524b-3p	0	0	0	2	0	0	0	2	0	0	0	0	0	0	1	0	0	0	0	1
hsa-miR-4524b-5p	1	1	0	2	0	1	0	1	0	0	1	0	1	2	0	0	0	0	0	0
hsa-miR-4525	0	0	0	0	0	1	0	0	0	0	2	1	1	0	0	1	0	0	1	0
hsa-miR-4526	0	1	0	1	1	0	0	0	2	0	2	2	2	1	1	0	0	0	0	1
hsa-miR-4527	0	1	1	3	0	0	0	1	0	0	1	2	1	2	1	0	0	0	1	0
hsa-miR-4528	0	1	0	0	0	0	0	1	0	0	0	1	1	3	3	1	0	0	0	1
hsa-miR-4529-3p	0	1	0	0	0	2	0	1	0	0	1	3	2	1	0	0	2	1	1	0
hsa-miR-4529-5p	0	0	0	0	0	0	0	2	0	0	1	0	0	0	2	0	0	0	0	2
hsa-miR-4530	0	0	1	2	0	0	0	0	0	0	0	0	0	0	0	0	0	0	0	0
hsa-miR-4531	0	1	0	0	0	0	0	2	3	0	2	1	2	0	0	0	0	0	2	2
hsa-miR-4532	600	1057	1076	946	915	1965	161	735	660	1104	1544	395	4074	2809	1951	592	334	202	940	1074
hsa-miR-4533	0	0	0	0	0	2	1	1	0	0	1	1	0	1	2	0	3	0	1	0
hsa-miR-4534	0	0	1	0	0	0	0	0	0	1	0	1	0	0	0	0	0	0	0	0
hsa-miR-4535	0	1	0	0	0	0	0	0	1	0	2	0	0	0	0	0	0	0	0	1
hsa-miR-4536-3p	0	0	0	0	0	0	0	0	0	0	0	1	1	1	0	0	1	0	0	0
hsa-miR-4536-5p	0	0	0	0	0	0	1	0	0	0	0	0	3	2	0	0	0	0	1	0
hsa-miR-4537	0	2	1	0	0	0	1	0	0	1	0	0	0	0	0	0	0	0	0	0
hsa-miR-4538	0	0	1	0	1	1	0	2	0	2	1	0	0	1	0	0	0	0	1	0
hsa-miR-4539	0	2	0	2	0	1	0	0	0	0	1	2	1	1	2	1	0	0	1	0
hsa-miR-454-3p	12	569	75	195	25	190	23	118	83	301	231	172	460	390	396	5	496	270	510	220
hsa-miR-454-5p	3	11	0	7	0	5	0	4	1	10	5	26	9	13	15	1	11	11	18	11
hsa-miR-4540	0	1	0	0	0	0	0	0	0	0	0	0	0	1	0	1	0	0	2	0
hsa-miR-455-3p	7	4	38	18	15	25	3	10	10	9	38	64	114	32	56	4	53	28	71	394
hsa-miR-455-5p	15	11	41	53	17	50	6	18	18	30	57	375	129	47	130	9	232	131	189	1279
hsa-miR-4632-3p	0	0	0	0	0	0	0	0	0	0	0	0	0	0	0	0	7	1	0	0
hsa-miR-4632-5p	1	1	0	1	0	0	0	0	0	1	2	0	0	0	1	0	0	0	0	0
hsa-miR-4633-3p	0	0	0	0	0	0	0	0	0	0	0	0	0	0	0	0	0	0	0	0
hsa-miR-4633-5p	0	1	0	0	1	0	0	0	0	0	0	0	0	0	0	0	0	0	0	0
hsa-miR-4634	1	3	0	0	0	1	0	0	2	0	0	0	0	0	3	2	1	1	1	0
hsa-miR-4635	1	1	1	2	1	0	0	1	2	0	1	4	3	1	1	0	1	0	0	2
hsa-miR-4636	0	1	0	0	0	0	0	0	0	0	0	0	1	0	0	1	0	0	2	0
hsa-miR-4637	0	0	0	0	0	0	0	0	0	0	0	0	0	0	0	0	0	0	0	0
hsa-miR-4638-3p	1	3	0	4	0	1	0	4	3	4	2	1	6	12	5	3	1	1	2	4
hsa-miR-4638-5p	0	1	0	0	0	0	0	0	0	0	0	0	0	1	0	0	0	0	0	0
hsa-miR-4639-3p	0	0	0	0	0	0	0	0	1	1	0	0	0	0	0	0	2	0	0	0
hsa-miR-4639-5p	0	0	0	1	0	2	0	1	3	1	0	2	3	2	1	0	0	1	3	0
hsa-miR-4640-3p	0	2	1	0	0	1	0	0	1	0	0	1	5	6	1	0	3	0	3	0
hsa-miR-4640-5p	1	1	0	0	0	0	0	3	0	2	1	1	1	4	1	0	1	0	0	1
hsa-miR-4641	0	1	0	1	0	0	0	1	0	1	0	0	3	0	0	0	2	2	1	0
hsa-miR-4642	0	2	0	1	1	0	0	0	1	1	1	3	4	3	2	1	1	0	1	0
hsa-miR-4643	0	0	0	0	0	0	0	0	0	0	0	1	0	1	0	0	1	0	0	0
hsa-miR-4644	0	0	0	0	1	1	0	5	0	2	0	1	3	1	3	1	0	0	0	1
hsa-miR-4645-3p	0	1	1	7	1	5	0	2	2	3	2	7	5	3	0	0	3	8	8	7
hsa-miR-4645-5p	0	1	0	0	0	0	0	0	1	0	0	0	0	0	1	0	0	0	1	0
hsa-miR-4646-3p	0	0	0	1	1	1	0	0	1	1	1	0	4	4	0	0	2	0	4	0
hsa-miR-4646-5p	0	1	0	1	0	2	0	0	2	0	0	0	3	3	0	0	0	0	1	0
hsa-miR-4647	1	0	2	1	0	1	0	1	0	1	0	0	3	4	2	0	0	0	0	0
hsa-miR-4648	0	2	0	0	0	0	0	0	0	0	0	0	2	3	0	0	0	0	0	0
hsa-miR-4649-3p	1	1	0	0	3	0	0	1	0	2	0	1	1	2	0	0	1	2	1	1
hsa-miR-4649-5p	0	0	0	1	0	0	0	0	0	0	0	1	0	0	0	0	0	2	0	0
hsa-miR-4650-3p	0	1	0	1	0	0	0	0	0	0	0	0	0	2	1	1	0	0	0	1
hsa-miR-4650-5p	0	1	0	0	0	0	0	0	0	0	0	0	0	0	0	0	1	0	0	1
hsa-miR-4651	0	0	0	0	0	0	0	0	0	1	0	0	0	0	1	0	0	0	1	0
hsa-miR-4652-3p	0	0	0	0	0	1	0	1	0	0	0	0	0	1	1	0	0	0	2	0
hsa-miR-4652-5p	0	0	0	0	0	0	0	0	0	0	0	0	0	1	1	0	0	0	1	0
hsa-miR-4653-3p	0	0	0	0	1	1	0	0	0	0	0	0	1	1	0	0	0	1	0	0
hsa-miR-4653-5p	0	0	0	3	0	4	1	0	0	1	0	1	1	2	0	0	0	0	0	0
hsa-miR-4654	0	0	1	0	0	1	0	0	0	0	0	0	1	0	1	0	1	0	1	2
hsa-miR-4655-3p	0	0	0	0	0	1	0	0	0	0	0	0	0	0	0	0	0	1	0	1
hsa-miR-4655-5p	0	0	0	0	0	0	0	0	0	0	2	0	0	1	0	0	0	0	0	0
hsa-miR-4656	2	1	0	1	0	1	1	0	1	0	0	0	2	1	1	1	1	0	2	0
hsa-miR-4657	0	0	0	0	0	1	0	0	0	0	0	0	0	0	0	0	0	0	0	0
hsa-miR-4658	0	1	1	0	1	0	0	0	4	0	0	0	1	3	0	1	0	0	0	1
hsa-miR-4659a-3p	0	0	1	0	0	1	0	0	0	1	1	0	0	1	0	0	1	1	0	0
hsa-miR-4659a-5p	0	3	4	4	0	5	0	0	0	2	1	1	1	3	1	0	0	0	1	2
hsa-miR-4659b-3p	0	1	0	0	0	1	0	0	1	0	1	0	1	0	1	0	0	0	1	0
hsa-miR-4659b-5p	0	0	0	0	0	0	0	0	0	0	1	0	0	0	1	0	1	1	0	0
hsa-miR-466	0	0	0	0	0	0	0	1	0	1	1	0	0	0	2	0	0	1	0	0
hsa-miR-4660	0	1	3	2	1	1	2	0	2	1	0	5	1	9	2	0	1	0	1	0
hsa-miR-4661-3p	0	1	0	1	0	0	0	0	0	0	0	0	0	0	0	0	0	0	1	1
hsa-miR-4661-5p	3	4	1	1	0	2	1	2	1	0	2	3	7	3	0	0	0	2	3	4
hsa-miR-4662a-3p	1	0	0	1	1	0	0	0	0	0	0	0	0	1	2	0	0	0	0	1
hsa-miR-4662a-5p	1	1	1	11	0	0	1	6	1	2	2	20	7	7	7	1	1	3	10	3
hsa-miR-4662b	0	0	0	0	0	1	0	1	1	0	0	0	0	4	0	0	0	0	0	0
hsa-miR-4663	0	0	1	2	1	0	0	0	1	0	1	2	1	1	1	0	0	0	1	0
hsa-miR-4664-3p	0	0	0	0	0	1	0	1	0	1	1	0	4	0	2	0	2	0	0	0
hsa-miR-4664-5p	0	0	0	0	0	1	0	0	0	0	0	1	0	0	0	0	0	0	0	0
hsa-miR-4665-3p	0	0	1	0	2	0	0	0	0	0	1	0	0	0	0	0	1	0	0	0
hsa-miR-4665-5p	1	0	1	0	1	1	0	0	0	0	1	0	1	0	0	0	0	0	0	0
hsa-miR-4666a-3p	0	0	0	0	0	2	0	0	0	0	0	0	0	0	2	0	0	0	0	0
hsa-miR-4666a-5p	0	1	0	0	0	0	0	0	1	1	0	0	0	3	1	0	0	0	0	1
hsa-miR-4666b	0	1	0	0	1	0	0	0	0	0	1	1	0	1	2	0	0	0	0	0
hsa-miR-4667-3p	0	0	0	0	0	0	0	0	0	0	0	0	2	1	2	0	0	0	3	1
hsa-miR-4667-5p	1	4	1	0	0	0	0	0	1	1	1	1	2	4	3	1	0	1	1	1
hsa-miR-4668-3p	0	0	1	0	1	0	0	0	0	0	0	1	0	3	1	0	0	0	2	0
hsa-miR-4668-5p	1	2	1	2	0	1	1	1	1	0	0	2	1	4	1	1	2	0	2	1
hsa-miR-4669	0	0	0	0	0	1	1	1	0	0	3	0	1	0	1	0	0	0	2	1
hsa-miR-4670-3p	1	0	0	0	0	1	0	2	0	0	0	2	2	1	2	0	2	1	1	3
hsa-miR-4670-5p	0	0	0	1	0	2	0	1	1	0	0	1	2	6	0	0	0	0	0	1
hsa-miR-4671-3p	0	0	0	2	0	1	0	0	0	0	0	0	1	1	1	0	0	1	0	3
hsa-miR-4671-5p	0	0	0	1	0	0	0	0	0	0	1	1	1	0	0	0	0	0	0	1
hsa-miR-4672	0	1	0	0	0	0	0	0	0	1	0	0	2	1	0	0	0	0	1	0
hsa-miR-4673	1	1	0	1	1	2	0	1	1	0	1	0	0	2	1	0	0	0	0	1
hsa-miR-4674	333	463	424	729	317	710	174	911	352	143	1630	119	1026	2531	2273	165	181	127	465	302
hsa-miR-4675	0	0	0	0	0	0	0	1	0	0	0	0	0	0	0	0	1	0	0	1
hsa-miR-4676-3p	0	1	0	0	0	0	0	0	0	0	1	0	1	0	0	0	0	0	1	0
hsa-miR-4676-5p	0	0	0	1	0	0	0	0	0	0	2	0	2	1	1	0	0	0	0	0
hsa-miR-4677-3p	13	46	14	27	2	15	3	23	7	41	10	168	26	52	41	0	11	15	57	32
hsa-miR-4677-5p	0	0	0	1	0	0	1	0	2	0	1	0	0	1	1	0	1	2	1	0
hsa-miR-4678	0	0	0	1	0	1	0	1	0	0	0	0	0	1	0	0	0	0	0	0
hsa-miR-4679	1	1	2	3	1	1	1	2	0	1	1	2	0	3	0	0	5	1	4	1
hsa-miR-4680-3p	0	0	0	0	0	0	0	0	0	0	0	0	0	1	1	0	0	0	2	0
hsa-miR-4680-5p	0	0	1	3	0	1	1	0	1	2	0	2	4	2	1	0	0	0	1	2
hsa-miR-4681	1	1	1	0	1	0	0	0	1	0	2	0	1	0	2	0	0	0	0	0
hsa-miR-4682	1	1	0	1	0	1	0	0	1	0	1	0	1	2	0	0	0	0	3	2
hsa-miR-4683	0	0	0	1	0	0	0	0	0	0	2	0	4	1	0	0	1	1	2	0
hsa-miR-4684-3p	0	0	0	2	0	1	0	0	1	0	1	2	2	0	1	0	1	0	2	0
hsa-miR-4684-5p	0	0	0	0	0	0	0	0	1	0	0	0	1	1	1	0	0	0	1	0
hsa-miR-4685-3p	1	0	1	1	3	4	1	0	1	3	4	4	1	6	1	0	2	2	2	2
hsa-miR-4685-5p	1	1	0	1	0	0	0	1	0	0	1	0	3	0	1	0	0	0	1	0
hsa-miR-4686	1	0	0	2	1	0	0	0	0	0	0	0	1	1	0	0	0	0	2	0
hsa-miR-4687-3p	4	0	0	1	0	0	1	2	0	0	1	1	0	1	0	0	0	1	1	1
hsa-miR-4687-5p	4	2	1	2	2	0	0	2	2	3	1	1	9	4	2	0	2	2	4	2
hsa-miR-4688	0	0	1	1	3	1	0	0	1	0	1	0	3	3	3	1	0	0	2	1
hsa-miR-4689	1	0	0	0	1	0	0	0	0	1	0	0	0	1	0	0	0	0	0	0
hsa-miR-4690-3p	0	0	0	0	0	2	0	2	0	1	1	0	4	1	0	1	0	0	1	0
hsa-miR-4690-5p	0	0	0	0	0	0	1	1	0	0	2	0	0	0	0	0	0	0	0	1
hsa-miR-4691-3p	0	0	1	0	0	0	0	0	1	0	1	0	0	0	0	0	0	0	0	1
hsa-miR-4691-5p	0	0	0	0	0	1	0	1	0	1	0	0	0	1	1	0	0	0	1	0
hsa-miR-4692	1	0	1	0	0	0	0	0	0	0	1	0	0	1	0	0	2	0	0	0
hsa-miR-4693-3p	0	0	1	0	0	0	0	2	0	0	0	0	1	1	2	0	0	1	0	0
hsa-miR-4693-5p	1	2	1	1	0	0	0	1	0	0	1	2	0	1	2	0	0	0	0	3
hsa-miR-4694-3p	2	0	0	0	0	0	0	0	0	0	0	0	0	1	2	0	0	0	0	0
hsa-miR-4694-5p	0	0	0	0	0	0	0	1	0	0	0	1	0	0	0	0	0	0	0	0
hsa-miR-4695-3p	0	1	1	1	1	0	0	1	0	0	0	0	1	1	0	0	13	5	0	0
hsa-miR-4695-5p	0	0	0	0	0	0	0	0	0	0	0	0	1	0	1	1	0	0	0	0
hsa-miR-4696	0	1	2	0	0	0	0	0	0	0	1	0	0	0	1	0	0	0	0	0
hsa-miR-4697-3p	2	0	1	0	1	0	0	2	0	1	0	0	8	3	2	0	0	0	4	0
hsa-miR-4697-5p	0	0	0	0	0	0	0	1	0	0	0	0	0	0	0	0	0	0	0	0
hsa-miR-4698	0	0	0	0	0	0	0	1	1	0	0	2	1	1	4	1	0	0	1	0
hsa-miR-4699-3p	0	2	0	0	0	1	1	0	0	0	2	1	1	0	2	0	0	0	2	0
hsa-miR-4699-5p	0	1	0	2	0	0	0	1	1	2	1	1	4	1	6	0	1	0	0	0
hsa-miR-4700-3p	0	0	1	2	0	1	1	1	1	1	3	1	0	1	3	0	1	0	0	1
hsa-miR-4700-5p	3	1	0	1	1	0	0	2	1	0	1	0	1	0	1	0	2	0	0	1
hsa-miR-4701-3p	0	0	0	0	0	0	0	0	0	0	0	0	1	1	0	0	0	0	0	0
hsa-miR-4701-5p	0	0	0	0	0	0	0	0	0	0	0	0	0	1	1	1	0	0	1	0
hsa-miR-4703-3p	0	6	1	4	1	0	0	1	0	6	1	1	0	1	3	0	0	1	2	1
hsa-miR-4703-5p	0	0	0	1	0	0	0	1	1	0	0	0	0	0	0	0	0	0	0	0
hsa-miR-4704-3p	0	0	0	0	0	0	0	0	0	0	0	0	0	0	1	0	0	0	0	0
hsa-miR-4704-5p	0	0	0	0	0	0	0	0	0	0	0	0	0	0	1	0	0	0	0	0
hsa-miR-4705	0	0	0	1	1	1	0	0	0	0	0	0	0	2	0	0	0	0	0	1
hsa-miR-4706	0	0	0	0	0	0	0	1	1	0	0	0	0	2	0	0	0	0	0	0
hsa-miR-4707-3p	0	0	1	1	0	0	0	0	0	1	0	0	1	2	7	0	0	0	0	0
hsa-miR-4707-5p	0	1	0	0	2	2	0	0	0	0	1	1	1	1	1	0	2	0	0	0
hsa-miR-4708-3p	1	1	0	1	0	1	0	1	0	2	1	0	2	2	1	0	0	0	1	0
hsa-miR-4708-5p	0	1	0	1	0	1	0	1	0	2	1	0	2	2	1	0	0	0	0	0
hsa-miR-4709-3p	1	6	1	12	1	3	2	7	0	6	6	7	5	10	4	2	14	19	5	1
hsa-miR-4709-5p	2	10	0	7	0	4	0	4	0	7	1	6	8	9	0	1	1	11	0	2
hsa-miR-4710	0	2	2	0	1	0	0	0	0	0	0	1	1	1	0	0	0	0	0	0
hsa-miR-4711-3p	0	0	2	0	0	0	0	0	0	0	0	1	0	1	0	1	0	0	1	0
hsa-miR-4711-5p	0	0	0	0	0	0	0	1	0	0	1	0	2	4	0	0	0	0	0	0
hsa-miR-4712-3p	1	1	0	2	0	0	0	0	1	1	0	1	1	2	1	0	1	0	1	1
hsa-miR-4712-5p	0	0	1	0	0	0	0	1	0	0	0	0	1	0	0	0	0	0	0	2
hsa-miR-4713-3p	0	1	0	0	0	1	0	0	0	0	0	0	0	0	0	0	0	0	0	1
hsa-miR-4713-5p	0	0	0	0	0	0	0	0	0	0	0	0	0	0	0	0	1	0	0	0
hsa-miR-4714-3p	0	0	0	0	0	1	0	0	0	0	0	2	0	2	0	0	0	0	0	1
hsa-miR-4714-5p	0	2	0	0	0	2	0	0	1	0	1	1	1	2	2	0	1	0	1	1
hsa-miR-4715-3p	0	0	0	0	0	0	0	0	0	0	0	0	0	0	0	0	0	0	0	0
hsa-miR-4715-5p	0	0	0	0	1	0	1	0	0	1	0	0	0	0	0	1	1	1	1	2
hsa-miR-4716-3p	0	1	0	1	3	0	0	0	0	0	1	0	1	2	1	1	0	0	1	0
hsa-miR-4716-5p	0	0	0	1	0	0	0	0	0	1	1	0	0	2	0	1	4	6	0	1
hsa-miR-4717-3p	0	0	1	0	0	1	1	0	0	1	0	0	0	1	3	1	1	0	0	0
hsa-miR-4717-5p	0	0	0	0	0	0	1	0	0	0	0	0	0	0	1	0	0	0	0	0
hsa-miR-4718	1	0	0	0	0	0	0	0	0	0	0	0	1	1	2	0	0	0	0	0
hsa-miR-4719	0	1	0	0	0	0	0	0	0	0	0	1	0	0	1	0	0	0	1	1
hsa-miR-4720-3p	0	0	0	0	0	0	0	0	0	0	0	0	1	0	0	0	0	0	0	0
hsa-miR-4720-5p	1	0	1	0	0	0	0	0	0	1	0	0	0	2	1	0	0	0	2	0
hsa-miR-4721	1	0	0	0	0	0	0	1	2	0	2	0	0	0	1	0	0	0	1	0
hsa-miR-4722-3p	1	0	1	1	0	0	0	0	0	0	1	0	0	0	0	0	1	1	0	0
hsa-miR-4722-5p	0	1	0	0	0	0	0	0	1	0	0	0	1	0	0	0	1	0	0	0
hsa-miR-4723-3p	0	0	0	0	0	1	0	0	0	1	0	1	0	4	1	0	0	0	0	0
hsa-miR-4723-5p	0	0	0	1	0	0	0	0	0	0	1	0	0	0	0	0	0	0	1	1
hsa-miR-4724-3p	0	0	0	1	0	0	0	0	1	1	0	1	0	1	1	0	0	0	0	0
hsa-miR-4724-5p	0	1	2	0	0	1	0	1	1	3	0	1	0	1	0	0	0	0	0	0
hsa-miR-4725-3p	1	1	5	3	7	9	5	1	10	3	3	1	8	7	4	3	15	22	5	0
hsa-miR-4725-5p	1	3	1	3	1	1	0	1	2	0	1	0	2	2	0	0	0	0	3	2
hsa-miR-4726-3p	0	0	0	1	0	0	0	0	0	0	0	0	0	0	0	0	0	1	2	0
hsa-miR-4726-5p	0	1	0	1	0	0	1	0	0	0	0	3	2	1	2	1	0	0	0	0
hsa-miR-4727-3p	0	0	0	0	0	1	0	0	0	0	0	0	1	0	0	0	0	0	0	0
hsa-miR-4727-5p	1	0	1	2	0	0	0	3	0	0	0	1	1	0	0	0	0	0	0	1
hsa-miR-4728-3p	1	6	0	4	3	3	0	2	3	8	2	5	10	19	7	1	7	10	12	2
hsa-miR-4728-5p	1	0	0	0	0	1	0	0	0	0	0	0	0	2	0	0	0	1	0	0
hsa-miR-4729	0	0	1	0	0	0	0	0	0	0	0	0	0	0	1	0	1	0	1	0
hsa-miR-4730	0	0	0	0	0	0	0	0	0	0	0	0	0	0	1	0	0	0	1	0
hsa-miR-4731-3p	0	0	0	0	0	0	0	0	0	1	0	0	0	0	1	0	0	0	0	1
hsa-miR-4731-5p	0	0	0	0	0	0	0	0	0	0	0	0	0	0	0	0	0	0	1	0
hsa-miR-4732-3p	5	2	7	3	2	2	0	1	1	1	1	1	2	6	5	0	3	1	11	1
hsa-miR-4732-5p	0	1	3	1	1	2	0	2	1	0	2	0	0	4	2	2	0	0	4	0
hsa-miR-4733-3p	0	0	0	0	0	0	0	0	0	0	0	0	0	0	0	0	0	0	0	0
hsa-miR-4733-5p	0	0	0	1	0	2	0	0	0	0	0	0	0	1	0	0	0	0	0	3
hsa-miR-4734	0	1	0	1	1	1	0	0	0	1	0	1	1	1	1	0	4	0	3	0
hsa-miR-4735-3p	0	0	0	0	0	0	0	0	0	1	0	0	0	0	0	0	0	0	0	0
hsa-miR-4735-5p	0	1	0	0	0	0	0	0	0	0	0	0	0	0	1	0	0	0	0	0
hsa-miR-4736	0	0	0	0	0	0	0	1	1	1	2	1	2	0	0	0	0	0	0	0
hsa-miR-4737	0	1	0	0	1	1	0	1	0	0	0	0	0	1	0	0	0	0	1	1
hsa-miR-4738-3p	0	1	1	1	0	0	0	1	1	1	1	1	1	0	0	0	0	0	0	0
hsa-miR-4738-5p	0	0	0	0	0	0	0	1	0	0	0	0	0	1	0	0	0	0	0	0
hsa-miR-4739	19	41	21	35	24	41	3	54	15	10	72	8	78	205	157	9	9	3	26	20
hsa-miR-4740-3p	0	0	0	1	0	0	0	0	0	0	0	0	0	0	1	0	0	0	0	0
hsa-miR-4740-5p	1	0	0	0	1	1	0	0	0	0	0	1	0	0	1	0	0	0	1	2
hsa-miR-4741	0	0	0	0	0	1	0	0	0	1	0	1	1	0	2	0	0	1	0	0
hsa-miR-4742-3p	1	0	0	3	0	1	0	1	0	2	0	1	0	5	0	1	1	1	3	1
hsa-miR-4742-5p	0	3	0	2	0	0	0	1	2	1	0	0	1	0	1	0	0	0	1	0
hsa-miR-4743-3p	2	0	0	0	0	0	0	0	1	0	0	0	0	0	1	0	0	1	0	0
hsa-miR-4743-5p	0	0	0	0	1	1	0	0	1	0	0	0	1	2	0	0	0	0	0	0
hsa-miR-4744	0	0	0	0	0	0	0	0	0	0	1	0	0	0	0	0	0	0	0	0
hsa-miR-4745-3p	1	1	2	0	0	1	0	0	2	0	0	0	5	4	1	0	3	1	1	0
hsa-miR-4745-5p	0	2	0	0	1	0	0	0	0	0	0	0	0	0	1	0	0	0	0	1
hsa-miR-4746-3p	0	0	0	0	0	1	0	0	0	0	0	0	0	1	1	0	0	0	0	0
hsa-miR-4746-5p	1	6	0	4	2	2	1	1	1	3	0	4	4	8	0	0	0	0	1	1
hsa-miR-4747-3p	0	2	0	0	0	0	0	0	0	0	0	0	1	0	0	1	0	0	1	0
hsa-miR-4747-5p	0	1	0	0	0	0	0	0	0	0	0	0	1	0	0	0	0	0	1	0
hsa-miR-4748	0	0	0	0	0	1	0	0	1	0	1	0	1	8	0	0	0	0	2	0
hsa-miR-4749-3p	0	3	0	0	1	1	0	0	0	0	0	0	4	0	0	0	2	2	0	0
hsa-miR-4749-5p	0	1	0	0	0	0	0	0	0	2	0	0	0	1	0	0	0	0	0	0
hsa-miR-4750-3p	0	0	0	0	0	0	0	0	1	0	0	0	0	0	0	0	0	0	1	0
hsa-miR-4750-5p	0	0	0	1	0	0	0	1	0	1	0	0	1	0	0	0	1	0	0	0
hsa-miR-4751	0	0	2	0	1	0	0	0	0	0	0	0	0	0	1	0	0	0	1	0
hsa-miR-4752	0	1	0	0	1	1	1	0	0	1	0	0	0	0	0	1	0	0	0	0
hsa-miR-4753-3p	1	0	0	1	0	1	0	0	0	1	2	0	1	2	0	0	3	1	1	0
hsa-miR-4753-5p	0	0	0	0	0	1	0	1	0	0	0	0	1	0	1	0	0	0	0	0
hsa-miR-4754	1	1	0	0	0	1	0	1	0	0	0	0	2	1	0	1	0	0	2	0
hsa-miR-4755-3p	1	1	1	1	0	1	0	0	0	0	0	2	2	0	1	0	1	1	0	0
hsa-miR-4755-5p	2	1	0	0	1	3	1	1	1	0	0	1	0	1	2	0	0	0	1	0
hsa-miR-4756-3p	0	0	0	0	0	0	0	0	0	0	0	0	0	0	1	0	0	0	0	0
hsa-miR-4756-5p	0	0	0	0	0	0	0	0	0	0	0	0	0	0	0	0	0	0	0	0
hsa-miR-4757-3p	0	2	1	0	0	2	0	0	1	0	2	1	5	0	2	0	1	0	1	0
hsa-miR-4757-5p	1	0	0	0	0	0	0	0	0	0	0	0	0	1	1	0	0	0	0	0
hsa-miR-4758-3p	119	264	287	160	255	235	5	186	142	147	305	49	511	695	524	117	11	8	107	168
hsa-miR-4758-5p	0	0	0	0	0	1	0	0	0	0	0	0	0	0	0	0	0	0	0	0
hsa-miR-4759	0	2	0	0	0	0	1	0	1	0	0	1	0	0	4	0	0	0	4	0
hsa-miR-4760-3p	0	1	0	1	0	0	0	0	0	0	0	1	0	1	0	0	0	0	0	0
hsa-miR-4760-5p	0	3	1	1	1	2	0	3	1	3	0	4	2	5	9	0	0	2	3	2
hsa-miR-4761-3p	0	0	0	0	0	1	0	0	1	0	1	0	0	2	1	0	1	0	0	0
hsa-miR-4761-5p	0	0	0	0	0	0	0	0	0	0	0	0	0	0	0	0	0	0	1	1
hsa-miR-4762-3p	0	0	0	0	0	0	0	1	1	0	0	1	0	0	0	0	0	0	0	0
hsa-miR-4762-5p	1	0	0	0	0	0	0	0	0	1	0	0	0	0	0	0	0	0	1	2
hsa-miR-4763-3p	0	1	0	3	0	1	0	1	1	0	0	1	2	1	0	0	2	1	2	0
hsa-miR-4763-5p	0	1	1	2	0	4	0	0	0	0	0	1	3	1	1	0	1	0	0	0
hsa-miR-4764-3p	0	0	0	0	0	1	0	0	0	0	1	0	0	0	0	0	0	0	0	0
hsa-miR-4764-5p	0	0	0	0	1	0	0	0	0	0	0	0	0	3	1	0	2	0	0	0
hsa-miR-4765	0	1	0	1	0	0	0	0	0	0	0	0	1	1	0	0	0	0	1	0
hsa-miR-4766-3p	1	0	0	0	0	0	0	0	0	0	1	0	0	2	1	1	0	0	0	1
hsa-miR-4766-5p	0	0	0	0	0	0	0	1	0	0	0	0	1	1	0	0	0	0	2	1
hsa-miR-4767	3	27	18	13	5	17	1	7	6	15	9	4	14	40	11	10	2	1	4	11
hsa-miR-4768-3p	1	0	0	0	0	0	0	0	1	0	2	0	0	0	0	0	0	1	0	0
hsa-miR-4768-5p	2	1	1	1	0	2	0	2	1	0	0	2	2	1	2	1	2	2	2	2
hsa-miR-4769-3p	0	1	1	3	0	0	0	0	0	0	0	0	1	2	1	1	1	0	0	2
hsa-miR-4769-5p	0	1	0	0	0	1	0	0	0	0	0	0	0	0	1	2	0	0	0	0
hsa-miR-4770	0	1	0	1	0	0	1	1	0	0	2	0	1	1	3	1	0	0	0	0
hsa-miR-4771	0	0	0	0	0	0	0	0	0	0	0	0	0	1	1	0	0	0	0	0
hsa-miR-4772-3p	0	0	0	2	0	0	0	0	0	0	1	1	2	0	1	0	0	0	1	0
hsa-miR-4772-5p	0	0	0	2	0	0	0	1	0	0	1	1	0	1	3	0	2	1	2	2
hsa-miR-4773	0	0	0	1	0	0	0	0	0	0	0	1	0	3	0	0	0	0	0	1
hsa-miR-4774-3p	0	0	0	0	0	0	0	0	1	0	0	0	0	0	0	0	0	0	0	0
hsa-miR-4774-5p	0	0	1	1	0	0	0	0	0	0	0	0	0	0	1	0	0	0	0	0
hsa-miR-4775	0	9	1	8	1	2	1	3	3	9	1	32	6	22	7	0	4	7	3	5
hsa-miR-4776-3p	0	0	2	0	0	0	0	0	0	0	0	0	0	3	1	0	1	1	0	1
hsa-miR-4776-5p	0	0	0	2	0	1	0	0	0	0	2	0	2	3	1	0	1	1	1	2
hsa-miR-4777-3p	1	0	0	1	0	0	0	0	0	0	0	2	1	0	1	0	1	1	1	0
hsa-miR-4777-5p	0	0	0	0	0	0	0	0	0	0	0	0	0	0	1	0	0	0	0	1
hsa-miR-4778-3p	0	0	0	0	0	0	0	0	0	0	2	1	0	1	0	0	0	0	0	0
hsa-miR-4778-5p	1	2	0	0	0	0	0	0	0	0	2	1	0	2	0	0	7	1	0	1
hsa-miR-4779	0	0	0	0	0	0	0	0	0	0	0	0	0	0	0	0	0	0	0	0
hsa-miR-4780	1	0	0	0	0	0	0	0	2	0	1	0	0	0	2	0	2	0	1	0
hsa-miR-4781-3p	1	1	0	1	0	1	0	2	0	2	0	3	11	4	1	0	1	1	2	1
hsa-miR-4781-5p	0	0	0	0	0	0	0	0	0	0	0	0	0	0	0	0	0	0	0	0
hsa-miR-4782-3p	0	0	0	1	1	0	0	0	0	0	2	0	0	2	1	0	0	0	0	0
hsa-miR-4782-5p	0	0	0	2	1	3	0	0	1	0	0	0	0	0	1	0	0	0	1	1
hsa-miR-4783-3p	0	0	0	0	0	1	0	0	0	0	0	0	0	0	0	0	0	0	0	0
hsa-miR-4783-5p	0	1	0	0	0	0	0	0	0	0	0	1	0	0	0	0	0	0	0	0
hsa-miR-4784	0	1	1	0	2	1	1	0	0	1	0	2	3	3	1	0	1	0	0	0
hsa-miR-4785	0	1	1	0	0	1	0	0	0	0	1	1	0	0	0	0	1	0	0	2
hsa-miR-4786-3p	0	0	0	1	0	0	0	1	0	0	0	0	1	1	0	0	0	0	0	0
hsa-miR-4786-5p	0	2	0	1	0	2	0	0	1	0	1	0	2	1	0	1	0	0	0	1
hsa-miR-4787-3p	3	4	2	3	3	2	0	6	3	5	2	2	16	16	1	3	11	3	3	1
hsa-miR-4787-5p	1	0	2	2	3	1	0	1	0	1	2	2	3	1	1	0	3	1	1	1
hsa-miR-4788	0	0	0	1	0	0	0	0	0	0	0	0	0	2	1	0	0	0	0	0
hsa-miR-4789-3p	0	0	0	0	0	0	0	0	0	0	0	0	0	1	1	0	1	0	0	0
hsa-miR-4789-5p	0	0	0	0	0	0	0	0	0	0	0	0	1	2	0	0	0	0	0	0
hsa-miR-4790-3p	0	1	1	0	0	1	0	0	1	1	0	0	0	1	0	0	0	0	1	1
hsa-miR-4790-5p	0	0	0	0	0	1	0	0	0	0	0	0	0	0	0	1	0	0	0	0
hsa-miR-4791	27	79	90	30	31	50	131	17	73	72	91	187	224	95	110	65	91	31	209	23
hsa-miR-4792	1718	2351	2195	1615	2025	2478	4692	2432	2549	1173	3239	1399	2603	5791	1929	798	1256	996	1568	828
hsa-miR-4793-3p	0	1	0	0	0	0	1	0	0	0	1	0	2	2	0	0	0	0	1	2
hsa-miR-4793-5p	1	0	0	0	1	1	0	0	0	1	0	1	1	0	2	0	0	0	1	0
hsa-miR-4794	0	0	0	1	0	0	0	1	0	0	0	0	0	0	1	0	0	0	1	0
hsa-miR-4795-3p	0	0	0	1	0	1	0	0	0	0	0	2	1	0	1	0	2	0	0	0
hsa-miR-4795-5p	0	0	0	0	0	1	0	0	0	1	0	0	1	0	0	0	0	0	0	0
hsa-miR-4796-3p	0	0	0	1	0	0	0	0	1	0	0	0	3	0	2	0	1	0	2	0
hsa-miR-4796-5p	0	0	0	1	0	0	0	1	1	1	0	2	0	1	1	2	0	0	1	0
hsa-miR-4797-3p	16	502	1499	1106	215	1009	44	775	312	692	1001	403	2103	501	375	225	1039	1266	463	467
hsa-miR-4797-5p	17	502	1499	1106	215	1009	44	775	312	690	1001	402	2102	500	374	224	1032	1266	462	467
hsa-miR-4798-3p	0	0	0	0	0	0	0	0	0	0	0	0	0	0	0	0	0	0	0	0
hsa-miR-4798-5p	0	0	0	0	1	0	0	0	0	0	0	0	0	2	2	0	0	0	0	0
hsa-miR-4799-3p	0	0	1	0	0	1	0	0	1	0	0	1	0	0	0	0	1	0	0	0
hsa-miR-4799-5p	0	0	1	0	0	0	0	0	0	0	0	0	1	0	0	0	1	0	0	0
hsa-miR-4800-3p	12	50	2	6	2	4	3	8	5	3	4	2	33	23	13	3	6	10	1	4
hsa-miR-4800-5p	0	3	1	1	2	0	0	0	0	1	1	0	2	2	2	0	1	0	0	0
hsa-miR-4801	0	0	0	0	0	0	0	0	0	0	0	0	1	0	0	0	0	0	0	0
hsa-miR-4802-3p	0	0	0	1	0	0	0	0	0	0	1	2	4	3	4	0	3	1	5	1
hsa-miR-4802-5p	0	0	0	1	0	2	0	0	1	1	0	2	1	2	2	0	1	4	3	0
hsa-miR-4803	1	0	2	0	0	1	0	0	0	1	0	1	0	0	1	0	0	0	0	1
hsa-miR-4804-3p	0	1	0	1	0	0	0	0	0	0	0	1	0	0	0	0	0	0	0	0
hsa-miR-4804-5p	0	0	0	0	0	0	0	0	1	0	0	2	0	0	0	0	1	0	0	0
hsa-miR-483-3p	2	0	1	2	3	1	0	0	0	3	5	3	7	3	14	2	4	4	3	5
hsa-miR-483-5p	1	0	1	2	1	0	0	1	0	3	3	0	9	0	1	0	3	0	3	0
hsa-miR-484	236	172	249	311	204	225	32	92	165	182	474	411	1001	650	536	86	604	316	550	292
hsa-miR-485-3p	0	0	0	0	0	11	0	2	0	0	3	1	5	2	3	0	0	7	2	3
hsa-miR-485-5p	0	0	0	1	0	4	0	1	1	0	0	0	4	0	1	1	0	5	1	1
hsa-miR-486-3p	2	3	16	2	19	9	0	2	5	0	36	1	18	6	14	5	20	5	6	3
hsa-miR-486-5p	24449	4377	90531	4495	120075	25629	12826	10463	43973	3753	126121	22655	81084	10388	40645	10427	79415	14044	123608	10937
hsa-miR-487a-3p	1	0	0	0	0	2	0	0	0	0	0	0	4	4	6	0	3	0	3	4
hsa-miR-487a-5p	0	0	0	0	0	0	0	1	0	0	0	0	3	0	1	0	0	2	0	1
hsa-miR-487b-3p	2	2	1	1	0	16	0	6	1	7	5	2	16	12	9	1	4	13	5	15
hsa-miR-487b-5p	0	0	0	0	1	3	0	0	0	0	0	0	0	2	0	0	0	0	0	1
hsa-miR-488-3p	1	1	0	0	0	1	0	2	0	1	0	1	1	2	2	0	1	6	6	59
hsa-miR-488-5p	0	0	0	0	0	1	0	0	0	0	0	0	0	1	1	0	0	2	0	1
hsa-miR-489-3p	0	4	0	8	2	2	0	0	0	7	1	3	6	5	3	0	6	9	2	9
hsa-miR-489-5p	0	0	0	1	0	0	0	0	0	0	0	0	0	0	0	0	0	0	0	1
hsa-miR-490-3p	0	3	3	1	1	2	2	3	1	1	0	3	4	5	1	1	2	0	0	0
hsa-miR-490-5p	0	0	0	0	0	0	0	0	0	0	0	0	0	0	1	0	0	0	1	1
hsa-miR-491-3p	0	2	0	0	0	0	0	0	0	3	0	1	3	7	3	0	5	1	1	1
hsa-miR-491-5p	3	10	4	5	3	5	2	1	4	7	7	10	14	15	8	1	27	5	9	17
hsa-miR-492	0	3	2	3	4	2	0	4	5	1	6	2	10	13	8	1	0	1	2	6
hsa-miR-493-3p	0	0	2	2	5	20	0	14	2	9	3	2	12	6	5	6	12	22	0	19
hsa-miR-493-5p	1	3	1	7	1	44	1	34	0	31	5	19	16	11	12	4	5	41	8	42
hsa-miR-494-3p	6	16	3	6	6	20	18	9	15	6	17	4	7	48	56	8	5	3	27	17
hsa-miR-494-5p	0	0	0	0	0	0	0	0	0	1	0	0	0	0	0	0	0	0	0	1
hsa-miR-495-3p	0	1	0	1	0	2	0	2	1	0	2	2	2	2	4	3	5	1	3	3
hsa-miR-495-5p	1	0	0	0	0	0	0	0	0	0	0	0	1	0	0	1	0	0	0	0
hsa-miR-496	0	0	0	0	0	0	0	0	0	1	0	1	0	0	0	0	0	1	0	1
hsa-miR-497-3p	0	0	0	0	0	3	1	2	0	0	2	18	2	1	8	0	7	5	11	10
hsa-miR-497-5p	21	98	44	126	42	215	3	64	36	112	143	196	372	40	427	28	873	430	304	447
hsa-miR-498	1	0	1	0	1	1	0	0	0	1	3	1	0	1	0	0	0	0	0	0
hsa-miR-4999-3p	0	0	0	0	0	0	0	0	0	1	0	0	0	1	1	0	0	0	0	0
hsa-miR-4999-5p	1	5	2	1	1	0	0	4	0	3	0	17	6	2	3	0	5	5	3	2
hsa-miR-499a-3p	1	1	0	1	2	1	0	1	0	2	0	1	0	0	1	0	9	1	2	0
hsa-miR-499a-5p	1	9	1	5	2	1	1	3	2	18	9	14	19	23	54	1	119	18	41	29
hsa-miR-499b-3p	0	0	0	0	0	0	0	1	0	0	0	0	0	0	0	0	0	0	0	0
hsa-miR-499b-5p	0	0	0	0	0	0	0	0	0	0	0	1	0	1	1	1	2	0	0	0
hsa-miR-5000-3p	5	10	1	6	1	7	0	10	1	7	1	26	6	26	5	0	5	4	11	7
hsa-miR-5000-5p	0	0	0	0	0	0	1	0	0	0	0	0	1	3	0	0	0	0	2	0
hsa-miR-5001-3p	4	0	2	2	2	3	0	1	0	1	1	1	4	6	6	0	3	1	6	6
hsa-miR-5001-5p	0	1	1	1	2	1	2	0	0	0	2	3	3	1	2	0	1	0	1	1
hsa-miR-5002-3p	0	0	0	0	0	0	0	0	0	1	0	0	0	0	1	0	1	0	0	2
hsa-miR-5002-5p	0	1	0	1	0	0	1	2	2	3	0	0	1	1	0	0	0	0	1	0
hsa-miR-5003-3p	1	1	3	0	0	0	1	0	1	2	3	1	1	3	0	2	0	0	2	0
hsa-miR-5003-5p	0	1	0	0	0	0	0	0	0	0	0	1	2	4	2	0	1	0	1	0
hsa-miR-5004-3p	0	1	0	0	1	0	1	2	1	0	3	2	0	3	1	0	1	0	0	0
hsa-miR-5004-5p	0	0	0	0	0	0	0	0	1	0	0	0	0	0	0	0	0	0	0	0
hsa-miR-5006-3p	0	0	0	2	0	1	0	1	2	0	2	3	4	4	1	0	3	0	4	3
hsa-miR-5006-5p	0	0	0	0	0	0	0	0	1	1	1	0	0	1	0	1	0	0	1	0
hsa-miR-5007-3p	0	2	0	0	0	0	0	0	0	1	0	1	1	1	0	0	0	0	0	0
hsa-miR-5007-5p	0	0	2	0	2	0	0	1	0	1	1	0	2	0	0	0	0	0	1	0
hsa-miR-5008-3p	1	0	1	1	0	5	0	3	0	2	1	1	1	2	2	0	1	0	1	0
hsa-miR-5008-5p	0	0	0	0	0	0	0	2	0	1	1	1	1	1	0	0	0	0	1	0
hsa-miR-5009-3p	0	1	2	2	1	0	0	5	0	0	0	2	3	3	2	1	0	0	1	1
hsa-miR-5009-5p	1	5	3	1	4	3	3	4	1	2	7	0	2	10	3	2	1	1	5	2
hsa-miR-500a-3p	57	222	123	222	46	200	19	163	96	382	141	181	632	366	394	57	271	157	569	212
hsa-miR-500a-5p	2	2	10	3	3	8	2	4	1	9	7	15	8	14	16	5	36	14	31	10
hsa-miR-500b-3p	0	0	0	0	0	1	0	0	2	0	1	0	2	2	0	0	2	0	1	2
hsa-miR-500b-5p	2	2	10	3	3	8	2	4	1	9	7	15	8	13	16	5	36	14	30	10
hsa-miR-501-3p	3	29	19	21	8	25	2	14	10	35	34	15	102	68	50	10	100	34	106	10
hsa-miR-501-5p	2	7	13	2	6	5	0	8	3	5	5	9	8	15	10	2	35	7	14	7
hsa-miR-5010-3p	3	22	4	25	2	9	2	1	5	10	11	17	22	15	4	5	11	17	14	4
hsa-miR-5010-5p	0	2	0	0	2	2	2	0	1	0	0	0	5	2	1	1	0	2	0	1
hsa-miR-5011-3p	1	0	0	1	0	4	0	2	0	0	2	0	0	3	1	1	1	0	2	0
hsa-miR-5011-5p	0	1	0	0	0	0	0	0	0	0	0	0	1	0	0	0	0	0	0	0
hsa-miR-502-3p	2	4	2	9	2	6	0	4	1	16	4	10	17	28	11	0	28	7	19	9
hsa-miR-502-5p	1	4	0	3	2	5	1	5	1	6	3	13	1	6	9	1	7	5	6	5
hsa-miR-503-3p	0	0	0	0	1	0	0	0	3	1	0	2	4	0	1	0	2	0	2	1
hsa-miR-503-5p	1	15	1	9	6	8	1	6	9	11	11	30	42	26	21	0	33	31	13	5
hsa-miR-504-3p	0	0	0	0	0	0	0	0	0	0	0	0	1	0	0	0	0	0	0	0
hsa-miR-504-5p	1	1	14	1	1	4	1	0	1	2	4	3	14	9	6	0	9	2	15	1
hsa-miR-5047	0	0	0	0	0	0	0	0	0	0	1	0	0	1	0	1	0	0	0	0
hsa-miR-505-3p	5	11	10	19	14	28	2	11	5	21	20	28	53	27	48	2	77	30	50	44
hsa-miR-505-5p	0	0	3	1	0	2	0	1	0	2	0	0	1	2	1	0	1	0	1	1
hsa-miR-506-3p	0	0	0	1	0	1	0	0	0	1	0	0	0	2	2	0	2	2	2	2
hsa-miR-506-5p	0	1	0	0	1	0	0	0	1	1	0	0	2	0	0	0	0	1	0	1
hsa-miR-507	0	0	0	0	0	1	0	0	0	0	1	0	0	1	0	0	1	1	0	0
hsa-miR-508-3p	0	3	2	10	0	2	3	3	1	14	3	20	1	7	7	0	5	16	2	11
hsa-miR-508-5p	0	0	1	1	2	0	0	1	1	1	0	0	0	1	2	0	0	0	0	0
hsa-miR-5087	0	0	0	0	0	0	0	0	1	0	0	0	0	0	0	0	1	0	0	1
hsa-miR-5088-3p	0	0	0	0	0	0	0	1	0	0	2	0	1	4	0	0	0	1	0	0
hsa-miR-5088-5p	0	0	0	0	0	1	1	0	1	1	0	0	1	2	0	1	1	0	0	0
hsa-miR-5089-3p	0	0	0	0	0	0	0	0	0	0	0	0	0	0	0	0	0	1	0	0
hsa-miR-5089-5p	0	0	0	1	1	0	0	0	0	0	2	2	0	0	0	0	0	0	0	0
hsa-miR-509-3-5p	0	0	0	0	0	0	0	0	0	1	0	1	0	0	0	0	0	1	1	0
hsa-miR-509-3p	0	1	1	10	6	10	0	4	1	12	7	22	4	14	6	2	1	19	5	4
hsa-miR-509-5p	0	3	0	0	1	1	0	0	1	1	0	0	0	2	2	0	0	2	0	0
hsa-miR-5090	0	0	0	1	0	1	0	0	0	0	0	0	0	0	0	0	0	0	1	0
hsa-miR-5091	1	1	3	0	2	1	0	1	1	1	0	1	2	0	0	0	0	1	1	0
hsa-miR-5092	0	0	0	0	0	0	0	0	0	0	0	0	0	0	2	0	0	0	1	0
hsa-miR-5093	0	1	0	1	0	0	0	1	2	0	0	0	1	2	0	0	1	0	0	0
hsa-miR-5094	0	6	2	3	2	0	0	1	3	0	1	2	4	4	1	0	1	1	0	0
hsa-miR-5095	30	34	30	26	33	29	35	23	26	18	41	10	52	68	19	13	5	5	27	11
hsa-miR-5096	530	762	935	705	804	990	468	725	848	312	765	329	1184	1501	540	330	216	100	444	303
hsa-miR-510-3p	0	0	0	0	0	0	0	0	1	0	0	1	0	1	0	0	0	0	0	1
hsa-miR-510-5p	0	0	0	0	0	0	0	2	0	0	0	1	1	0	0	0	0	1	0	0
hsa-miR-5100	242	51	206	54	65	156	1589	45	234	152	186	29	164	58	136	125	736	300	54	35
hsa-miR-511-3p	0	0	1	0	0	2	1	1	0	3	4	0	1	4	7	0	18	19	4	3
hsa-miR-511-5p	1	7	4	6	0	8	2	7	0	4	2	6	18	7	3	0	8	15	2	9
hsa-miR-512-3p	0	0	0	1	0	0	0	0	0	3	0	0	1	2	0	0	0	2	0	0
hsa-miR-512-5p	0	2	0	0	0	1	1	1	1	0	0	2	0	0	4	0	0	0	2	0
hsa-miR-513a-3p	1	0	0	2	0	0	0	0	0	0	0	0	0	2	0	0	1	0	2	0
hsa-miR-513a-5p	0	0	0	0	0	0	0	0	0	2	1	0	0	0	1	0	0	1	0	0
hsa-miR-513b-3p	0	2	0	0	1	0	0	0	0	0	0	0	3	0	0	0	0	0	1	0
hsa-miR-513b-5p	0	0	0	0	0	0	0	0	0	1	0	0	0	0	0	0	0	0	0	0
hsa-miR-513c-3p	0	0	0	0	1	0	0	0	1	1	0	0	0	1	0	0	0	0	0	0
hsa-miR-513c-5p	0	1	0	2	0	0	0	1	0	1	0	1	0	1	0	0	0	0	0	1
hsa-miR-514a-3p	0	2	2	9	1	4	2	1	2	11	8	11	8	19	23	0	56	24	4	7
hsa-miR-514a-5p	0	2	1	1	0	2	0	0	3	1	1	2	2	1	2	0	1	1	2	1
hsa-miR-514b-3p	0	0	0	0	0	0	0	1	0	0	0	0	0	1	0	0	0	0	0	3
hsa-miR-514b-5p	0	0	0	0	0	0	0	0	0	0	0	0	0	1	1	0	0	1	1	0
hsa-miR-515-3p	0	0	1	0	0	0	0	0	0	1	0	0	0	1	0	0	0	0	0	0
hsa-miR-515-5p	1	1	0	0	0	1	0	0	1	4	0	0	0	3	0	0	0	1	0	0
hsa-miR-516a-3p	0	0	0	1	0	0	0	0	0	0	0	1	2	0	2	0	1	0	0	0
hsa-miR-516a-5p	1	0	0	0	1	1	2	1	0	1	0	0	0	2	1	0	0	0	1	0
hsa-miR-516b-3p	0	0	0	1	0	0	0	0	0	0	0	1	2	0	2	0	1	0	0	0
hsa-miR-516b-5p	0	1	0	2	0	2	0	1	1	1	1	0	1	0	1	1	1	1	0	0
hsa-miR-517-5p	0	1	1	1	1	0	1	1	0	3	3	0	2	4	1	1	0	0	1	0
hsa-miR-517a-3p	0	0	0	1	0	0	0	0	0	0	0	0	1	0	1	0	0	0	1	1
hsa-miR-517b-3p	0	0	0	1	0	0	0	0	0	0	0	0	1	0	1	0	0	0	1	1
hsa-miR-517c-3p	0	0	0	0	0	0	0	1	0	0	0	0	0	0	1	0	0	0	0	0
hsa-miR-5186	0	1	0	1	0	0	0	2	0	0	0	0	2	0	1	0	0	0	0	1
hsa-miR-5187-3p	0	0	1	0	0	0	0	0	0	0	0	0	0	1	0	0	0	0	0	1
hsa-miR-5187-5p	0	0	0	0	0	0	0	0	1	0	1	0	1	1	0	0	0	0	0	0
hsa-miR-5188	0	1	1	1	0	1	0	4	0	0	1	1	1	0	0	0	0	0	0	0
hsa-miR-5189-3p	0	0	0	2	0	1	0	0	1	0	0	0	2	1	2	0	1	0	0	0
hsa-miR-5189-5p	0	1	1	0	1	2	0	0	2	1	0	0	2	1	0	1	0	0	0	1
hsa-miR-518a-3p	0	0	0	0	1	1	0	0	0	1	1	0	2	2	0	0	1	0	2	1
hsa-miR-518a-5p	1	1	1	0	1	2	0	2	1	1	0	1	1	1	2	0	0	1	0	2
hsa-miR-518b	2	0	1	0	1	1	0	0	0	0	0	0	2	5	2	0	1	0	0	0
hsa-miR-518c-3p	0	0	0	0	0	0	0	0	0	0	0	0	0	0	2	0	0	0	0	0
hsa-miR-518c-5p	1	0	0	0	1	1	0	0	0	0	1	0	0	2	1	0	0	0	0	0
hsa-miR-518d-3p	0	0	0	1	0	0	0	0	1	1	0	0	0	0	0	1	0	0	0	0
hsa-miR-518d-5p	1	3	2	3	1	2	17	2	3	3	1	2	9	9	9	0	2	3	3	0
hsa-miR-518e-3p	0	0	0	0	0	0	0	0	0	0	1	0	0	1	1	0	0	0	0	0
hsa-miR-518e-5p	1	3	0	0	2	1	0	2	3	1	1	1	0	2	1	1	3	0	4	0
hsa-miR-518f-3p	0	0	1	0	0	0	0	0	0	1	0	1	0	0	3	0	0	0	1	0
hsa-miR-518f-5p	0	0	0	0	0	0	0	0	0	0	0	0	0	1	1	0	0	0	0	0
hsa-miR-5190	0	1	0	0	0	0	0	0	0	0	0	1	0	1	1	0	2	0	1	1
hsa-miR-5191	0	0	0	1	0	2	2	0	1	0	0	0	4	3	0	0	0	0	2	1
hsa-miR-5192	0	0	0	0	0	0	0	0	1	2	0	0	0	0	0	0	1	0	0	0
hsa-miR-5193	0	3	0	1	3	2	0	2	0	1	1	3	3	0	2	1	1	1	0	1
hsa-miR-5194	1	0	1	0	0	0	1	0	0	0	0	0	0	1	0	0	0	0	0	1
hsa-miR-5195-3p	1	1	0	2	1	3	0	1	0	0	1	0	0	1	0	1	0	0	1	1
hsa-miR-5195-5p	1	1	2	4	0	5	0	5	5	0	5	1	1	2	1	4	0	1	2	0
hsa-miR-5196-3p	0	0	2	2	0	0	0	0	1	0	2	2	0	3	0	0	0	1	0	1
hsa-miR-5196-5p	1	0	1	0	0	1	0	0	0	0	0	0	0	0	4	0	0	0	0	1
hsa-miR-5197-3p	0	1	2	2	2	2	1	1	2	1	2	1	1	1	5	0	1	0	2	0
hsa-miR-5197-5p	0	0	0	2	0	0	0	0	0	0	0	0	0	0	0	0	0	0	0	0
hsa-miR-519a-3p	0	0	0	2	0	0	0	1	0	0	0	1	2	1	0	0	0	0	0	1
hsa-miR-519a-5p	1	3	0	0	2	1	0	2	3	1	1	1	0	2	1	1	3	0	4	0
hsa-miR-519b-3p	0	0	0	0	0	0	0	2	1	0	0	0	0	0	0	0	0	0	0	0
hsa-miR-519b-5p	1	3	0	0	2	1	0	2	3	1	1	1	0	2	1	1	3	0	4	0
hsa-miR-519c-3p	0	1	0	0	2	2	0	1	1	0	0	0	4	1	1	0	0	3	0	2
hsa-miR-519c-5p	1	3	0	0	2	1	0	2	3	1	1	1	0	2	1	1	3	0	4	0
hsa-miR-519d-3p	1	0	0	0	0	0	0	0	0	1	0	0	2	0	2	0	0	1	0	0
hsa-miR-519d-5p	0	0	0	3	0	0	0	0	0	0	1	0	2	2	3	0	0	0	1	1
hsa-miR-519e-3p	0	0	0	0	0	0	0	0	0	0	0	0	0	0	1	0	0	0	1	0
hsa-miR-519e-5p	0	0	0	0	0	0	1	0	0	1	1	0	0	0	0	0	0	0	0	0
hsa-miR-520a-3p	0	1	1	2	1	0	0	0	2	1	2	1	1	2	2	0	0	1	0	0
hsa-miR-520a-5p	0	1	0	1	1	1	0	2	0	0	0	0	1	0	1	0	0	1	0	0
hsa-miR-520b	0	0	1	1	0	0	0	0	0	0	0	0	0	0	1	0	0	0	0	0
hsa-miR-520c-3p	0	0	1	0	0	0	0	0	0	0	0	0	0	0	0	0	0	0	0	0
hsa-miR-520c-5p	1	3	2	3	1	2	17	2	3	3	1	2	9	9	9	0	2	3	3	0
hsa-miR-520d-3p	0	0	0	1	0	1	0	0	2	0	0	0	1	1	0	0	0	0	0	0
hsa-miR-520d-5p	0	1	0	0	0	0	0	0	0	0	2	0	0	0	1	0	0	0	0	0
hsa-miR-520e	0	1	0	0	1	1	0	0	0	0	2	0	0	0	0	0	0	0	0	1
hsa-miR-520f-3p	0	0	1	0	0	0	0	0	0	1	0	0	1	0	0	0	0	0	0	0
hsa-miR-520f-5p	0	0	2	0	0	1	0	1	1	0	0	0	2	3	0	1	0	0	1	0
hsa-miR-520g-3p	0	0	0	1	0	0	0	2	2	0	0	0	4	2	2	1	1	0	7	0
hsa-miR-520g-5p	0	0	1	1	0	1	0	0	0	1	0	1	1	0	0	0	0	0	1	0
hsa-miR-520h	0	0	0	2	0	0	0	3	2	0	0	1	5	3	2	1	1	0	7	0
hsa-miR-521	0	0	0	0	0	0	0	0	0	0	0	1	0	0	0	0	0	0	1	0
hsa-miR-522-3p	2	1	0	0	0	1	1	3	1	0	0	0	0	1	2	0	0	0	2	0
hsa-miR-522-5p	1	3	0	0	2	1	0	2	3	1	1	1	0	2	1	1	3	0	4	0
hsa-miR-523-3p	0	0	0	0	0	0	0	0	0	1	0	0	0	0	0	0	0	0	0	0
hsa-miR-523-5p	1	3	0	0	2	1	0	2	3	1	1	1	0	2	1	1	3	0	4	0
hsa-miR-524-3p	0	0	1	0	0	1	0	0	0	0	0	1	0	1	2	1	0	0	0	0
hsa-miR-524-5p	0	0	0	0	0	0	0	0	0	0	0	0	0	1	0	0	0	0	0	0
hsa-miR-525-3p	0	0	0	0	0	0	0	0	0	0	0	0	1	0	1	0	0	0	0	0
hsa-miR-525-5p	1	1	0	0	0	0	1	2	0	0	0	0	0	1	0	0	0	0	0	0
hsa-miR-526a	1	3	2	3	1	2	17	2	3	3	1	2	9	9	9	0	2	3	3	0
hsa-miR-526b-3p	0	1	0	0	0	1	0	0	1	0	0	0	0	0	0	0	0	0	0	0
hsa-miR-526b-5p	0	0	1	0	0	0	0	0	0	0	0	0	0	3	0	0	0	0	0	0
hsa-miR-527	1	1	1	0	1	2	0	2	1	1	0	1	1	1	2	0	0	1	0	2
hsa-miR-532-3p	8	22	16	9	21	32	0	14	9	26	16	21	98	48	34	5	86	29	36	35
hsa-miR-532-5p	266	467	293	535	120	497	50	359	250	894	464	1420	1277	1065	972	149	1757	629	1304	1033
hsa-miR-539-3p	1	0	0	1	0	2	0	9	3	3	0	9	4	6	2	0	8	10	6	9
hsa-miR-539-5p	0	0	0	0	0	0	0	0	0	0	0	0	2	1	0	0	1	2	0	1
hsa-miR-541-3p	0	0	1	0	0	1	1	0	0	1	0	0	0	0	0	1	0	1	0	0
hsa-miR-541-5p	0	0	0	1	0	0	0	0	0	0	0	0	0	3	0	0	0	0	0	0
hsa-miR-542-3p	118	896	145	739	239	577	168	1687	307	196	638	3337	578	1620	1264	132	831	644	560	503
hsa-miR-542-5p	27	25	6	29	5	8	5	5	8	6	24	111	71	64	51	6	88	79	64	8
hsa-miR-543	0	0	0	1	0	3	0	3	0	1	2	0	4	0	1	0	0	2	0	0
hsa-miR-544a	1	1	0	1	0	1	0	0	0	0	0	0	0	2	2	0	0	1	3	0
hsa-miR-544b	0	0	0	0	0	1	0	1	1	0	1	1	2	2	1	1	0	0	3	0
hsa-miR-545-3p	0	2	6	7	0	3	0	0	0	0	3	19	8	3	2	0	1	1	4	2
hsa-miR-545-5p	1	7	5	9	2	0	1	3	4	5	1	9	5	15	13	0	7	5	7	6
hsa-miR-548a-3p	0	0	0	0	0	1	0	0	0	1	0	4	1	0	0	0	0	0	4	0
hsa-miR-548a-5p	0	0	0	0	0	0	0	0	0	0	0	1	0	2	0	0	1	0	0	1
hsa-miR-548aa	1	2	0	2	1	1	1	1	0	0	3	3	0	4	7	0	2	1	2	0
hsa-miR-548ab	0	1	0	1	0	1	0	1	0	0	1	0	3	3	3	0	0	0	1	16
hsa-miR-548ac	0	1	0	0	0	1	0	0	0	0	0	1	1	0	1	0	0	0	0	0
hsa-miR-548ad-3p	0	1	0	0	0	0	0	0	1	0	0	0	0	0	0	0	0	0	0	0
hsa-miR-548ad-5p	9	14	4	10	2	5	13	10	14	17	8	14	19	13	18	2	72	22	31	17
hsa-miR-548ae-3p	2	0	0	0	0	0	1	0	0	0	0	0	1	0	0	0	0	0	0	0
hsa-miR-548ae-5p	9	14	4	10	2	5	13	10	14	17	8	14	19	13	18	2	72	22	31	17
hsa-miR-548ag	0	0	0	2	0	3	0	2	0	3	1	2	0	2	0	0	0	0	0	0
hsa-miR-548ah-3p	1	3	1	4	1	1	1	1	1	8	3	4	3	6	2	0	2	1	10	0
hsa-miR-548ah-5p	1	0	0	2	0	0	0	0	0	2	1	2	0	5	1	0	4	0	1	0
hsa-miR-548ai	0	0	0	0	0	0	0	1	0	0	0	0	2	0	0	0	0	3	3	1
hsa-miR-548aj-3p	0	0	0	0	0	0	0	0	0	0	0	0	0	0	1	0	0	0	0	0
hsa-miR-548aj-5p	0	0	0	0	0	1	0	1	0	2	0	0	0	6	1	0	2	0	1	1
hsa-miR-548ak	1	0	0	0	0	0	0	1	0	0	0	1	0	0	1	0	0	0	0	0
hsa-miR-548al	0	2	1	0	0	2	0	2	1	4	0	11	6	2	3	0	0	8	4	8
hsa-miR-548am-3p	0	0	0	0	0	0	0	0	0	0	0	0	1	0	0	0	1	0	1	0
hsa-miR-548am-5p	2	6	5	5	0	3	3	4	3	7	7	7	4	8	6	0	15	7	12	3
hsa-miR-548an	0	0	0	0	0	0	0	0	0	0	1	0	1	1	0	0	1	0	0	0
hsa-miR-548ao-3p	0	0	1	0	0	0	0	0	0	1	0	0	0	1	1	0	0	0	0	0
hsa-miR-548ao-5p	0	1	0	0	0	1	0	0	0	0	0	0	0	1	1	1	1	0	0	0
hsa-miR-548ap-3p	2	2	0	3	1	0	1	2	1	0	0	3	0	14	4	0	2	1	2	0
hsa-miR-548ap-5p	2	1	4	2	0	2	0	4	1	4	4	5	8	2	5	1	4	1	2	1
hsa-miR-548aq-3p	0	0	1	0	0	0	2	1	0	3	1	1	1	5	0	0	3	0	2	4
hsa-miR-548aq-5p	0	0	0	0	0	0	0	0	0	0	0	0	0	0	0	0	0	0	0	0
hsa-miR-548ar-3p	0	1	1	0	0	0	1	0	0	0	0	0	0	0	0	0	0	0	0	0
hsa-miR-548ar-5p	0	1	0	0	0	2	0	1	0	2	1	1	0	6	1	0	2	0	1	1
hsa-miR-548as-3p	0	0	0	0	0	0	0	0	0	0	0	0	0	0	0	0	0	0	0	0
hsa-miR-548as-5p	0	0	0	0	0	0	0	0	0	2	0	0	2	0	0	0	0	0	0	0
hsa-miR-548at-3p	1	1	0	1	0	0	0	0	0	0	1	0	0	0	2	0	0	0	0	0
hsa-miR-548at-5p	0	1	0	1	1	2	0	0	1	3	3	2	1	5	0	0	2	2	1	3
hsa-miR-548au-3p	0	0	0	0	0	0	0	0	0	0	0	0	0	0	0	0	0	0	0	0
hsa-miR-548au-5p	2	8	6	6	0	3	3	4	3	7	7	7	5	8	6	0	15	7	13	4
hsa-miR-548av-3p	2	8	3	12	3	9	2	4	3	18	5	18	15	24	9	0	17	8	24	7
hsa-miR-548av-5p	0	32	9	31	9	18	4	13	3	34	17	40	37	36	45	1	23	14	36	31
hsa-miR-548aw	0	0	0	4	0	0	0	0	0	2	1	1	1	3	4	0	2	0	5	1
hsa-miR-548ax	0	0	1	0	0	0	0	0	1	0	1	0	2	1	0	0	4	0	2	0
hsa-miR-548ay-3p	0	0	0	0	0	0	0	0	0	0	0	0	0	1	0	0	0	1	1	0
hsa-miR-548ay-5p	3	6	2	5	1	2	2	3	7	11	3	7	8	7	8	2	50	13	19	9
hsa-miR-548az-3p	0	0	0	0	0	0	0	0	0	0	0	0	0	1	0	0	2	0	0	1
hsa-miR-548az-5p	0	2	0	0	0	3	1	6	2	1	2	5	6	1	7	0	6	1	3	10
hsa-miR-548b-3p	3	2	1	1	0	1	2	0	2	2	1	2	2	1	5	0	2	2	7	3
hsa-miR-548b-5p	0	10	0	5	3	3	0	0	3	4	4	3	9	4	6	0	3	2	6	0
hsa-miR-548ba	1	1	0	1	0	1	2	1	0	0	1	5	0	0	4	0	5	1	0	3
hsa-miR-548bb-3p	0	1	0	0	0	0	0	0	0	0	0	0	1	0	0	0	1	0	1	0
hsa-miR-548bb-5p	0	0	0	0	0	0	0	0	0	0	0	0	0	0	0	0	0	0	0	0
hsa-miR-548c-3p	0	0	0	0	0	1	0	0	1	1	1	0	0	1	0	1	0	0	0	0
hsa-miR-548c-5p	2	6	5	5	0	3	3	4	3	7	7	7	4	8	6	0	15	7	12	3
hsa-miR-548d-3p	0	0	0	1	0	1	0	0	0	0	0	0	0	1	0	1	0	0	3	0
hsa-miR-548d-5p	3	6	1	5	1	2	2	2	7	10	3	7	8	5	8	2	48	13	19	8
hsa-miR-548e-3p	0	4	2	3	0	0	1	7	3	6	3	7	8	13	11	0	5	5	14	7
hsa-miR-548e-5p	1	7	3	4	0	4	0	1	0	6	2	15	8	8	7	0	5	3	6	7
hsa-miR-548f-3p	1	4	4	4	1	2	2	2	2	1	0	3	7	3	2	2	6	7	3	3
hsa-miR-548f-5p	0	0	2	1	0	1	0	4	0	1	1	22	3	3	7	0	6	2	6	5
hsa-miR-548g-3p	0	1	0	1	0	0	0	0	0	0	0	0	1	1	0	0	2	2	1	0
hsa-miR-548g-5p	0	0	0	0	0	1	0	1	0	2	0	0	0	6	1	0	2	0	1	1
hsa-miR-548h-3p	2	1	1	1	0	1	1	0	1	1	0	2	1	5	5	0	3	0	4	1
hsa-miR-548h-5p	0	0	2	2	0	1	1	0	0	0	2	5	3	1	0	0	2	1	1	36
hsa-miR-548i	0	3	2	5	0	1	1	1	0	1	4	2	2	6	3	0	4	0	3	8
hsa-miR-548j-3p	1	0	0	1	0	0	1	0	0	0	0	2	1	2	0	0	1	0	0	1
hsa-miR-548j-5p	2	1	2	2	0	2	0	4	1	4	4	5	7	1	5	1	4	1	3	1
hsa-miR-548k	0	32	9	31	8	18	4	13	3	34	17	40	36	36	45	1	23	14	36	31
hsa-miR-548l	0	0	0	1	0	2	0	0	0	0	0	0	1	1	1	1	2	2	2	0
hsa-miR-548m	0	0	2	1	1	0	1	0	0	0	0	0	0	0	0	0	0	0	0	0
hsa-miR-548n	0	0	0	1	0	1	0	1	1	2	0	7	1	6	1	0	0	2	5	1
hsa-miR-548o-3p	1	5	2	8	2	8	1	3	2	10	2	14	12	17	7	0	15	7	14	7
hsa-miR-548o-5p	2	6	5	5	0	3	3	4	3	7	7	7	4	8	6	0	15	7	12	3
hsa-miR-548p	0	3	1	4	1	1	1	1	0	8	2	4	3	5	2	0	2	1	10	0
hsa-miR-548q	0	2	3	3	4	2	0	1	0	1	2	2	9	4	2	1	1	1	4	0
hsa-miR-548s	0	3	0	2	0	0	0	1	0	2	0	2	1	4	0	2	0	0	0	0
hsa-miR-548t-3p	1	2	0	2	1	1	1	1	0	0	3	3	0	4	7	0	2	1	2	0
hsa-miR-548t-5p	0	0	0	0	0	1	0	0	0	0	1	0	0	1	0	0	0	0	1	0
hsa-miR-548u	0	0	0	0	0	0	0	2	0	1	0	0	1	3	2	0	0	1	0	0
hsa-miR-548v	0	1	0	1	0	0	0	0	0	0	0	0	0	0	0	0	0	1	1	0
hsa-miR-548w	0	2	0	0	0	1	0	0	0	1	0	1	0	1	1	0	4	1	1	1
hsa-miR-548x-3p	0	0	0	0	0	0	0	0	0	0	0	0	0	0	0	0	0	0	0	0
hsa-miR-548x-5p	0	0	0	0	0	1	0	1	0	2	0	0	0	6	1	0	2	0	1	1
hsa-miR-548y	0	0	0	0	0	0	0	0	0	0	0	0	0	1	1	0	0	0	0	0
hsa-miR-548z	2	1	1	1	0	1	1	0	1	1	0	2	1	5	5	0	3	0	4	1
hsa-miR-549a	0	6	0	1	0	0	0	2	0	1	1	0	3	1	1	0	0	1	0	1
hsa-miR-550a-3-5p	0	5	0	2	1	3	0	5	2	4	3	3	12	13	4	0	2	3	6	4
hsa-miR-550a-3p	5	1	5	2	2	1	2	3	3	4	10	4	11	7	12	1	18	4	19	3
hsa-miR-550a-5p	0	5	0	1	1	3	0	4	2	3	3	3	11	13	4	0	2	3	6	3
hsa-miR-550b-2-5p	2	1	2	4	1	3	0	2	4	1	1	2	3	13	9	0	0	0	2	3
hsa-miR-550b-3p	0	1	0	1	1	0	0	1	0	1	2	0	1	2	1	0	1	2	0	0
hsa-miR-551a	0	0	0	0	0	0	0	1	0	0	0	2	0	3	2	1	1	0	3	10
hsa-miR-551b-3p	4	22	0	60	0	5	0	44	4	45	0	296	1	57	7	4	17	264	4	1
hsa-miR-551b-5p	0	1	0	2	0	1	0	1	0	1	0	1	1	6	1	0	0	6	0	0
hsa-miR-552-3p	0	0	0	1	0	0	0	1	0	0	0	0	3	1	0	0	0	0	0	3
hsa-miR-552-5p	0	1	0	4	0	0	0	0	0	0	1	1	0	0	2	0	2	0	0	3
hsa-miR-553	0	2	2	1	0	1	0	3	0	1	3	0	1	5	0	0	0	2	1	4
hsa-miR-554	0	0	0	0	0	0	0	0	0	0	0	0	0	1	1	0	0	0	0	0
hsa-miR-555	1	0	0	2	0	2	1	3	0	0	1	1	1	2	1	0	0	0	0	0
hsa-miR-556-3p	0	1	0	0	0	0	0	0	0	0	0	3	0	3	1	0	0	0	1	1
hsa-miR-556-5p	0	1	0	2	0	1	0	1	0	0	0	2	0	1	1	0	0	1	0	5
hsa-miR-557	0	0	0	0	0	0	0	1	0	1	0	1	1	0	1	0	1	0	0	0
hsa-miR-5571-3p	0	1	0	1	0	1	0	1	0	0	0	16	1	4	0	0	0	0	1	1
hsa-miR-5571-5p	0	1	0	1	0	0	0	1	0	0	0	2	2	2	0	0	1	0	2	0
hsa-miR-5572	0	0	0	0	0	0	0	1	0	1	0	0	0	3	0	0	1	0	0	0
hsa-miR-5579-3p	0	0	0	1	0	3	0	1	0	4	0	0	0	9	1	0	0	0	0	0
hsa-miR-5579-5p	0	0	0	0	0	1	0	0	0	0	0	0	0	0	2	0	0	0	1	0
hsa-miR-558	0	0	2	0	1	0	0	0	0	0	1	0	4	0	0	2	0	0	2	1
hsa-miR-5580-3p	0	0	0	0	0	0	0	0	0	0	0	0	0	0	1	0	0	0	0	0
hsa-miR-5580-5p	1	0	0	1	0	0	0	0	0	0	0	0	0	1	0	0	0	0	0	2
hsa-miR-5581-3p	0	0	1	0	0	0	0	0	1	0	0	0	1	3	0	0	1	0	0	0
hsa-miR-5581-5p	1	0	0	0	0	0	0	2	0	0	0	0	0	0	0	0	0	0	1	0
hsa-miR-5582-3p	0	0	0	0	0	0	0	0	0	0	0	0	0	0	0	0	1	0	1	0
hsa-miR-5582-5p	0	0	0	0	0	0	0	0	0	0	1	0	0	0	0	0	1	0	0	0
hsa-miR-5583-3p	0	0	0	0	0	0	0	0	0	0	0	0	0	1	0	0	0	0	0	0
hsa-miR-5583-5p	0	0	0	0	0	1	0	0	0	1	1	1	0	0	0	0	0	0	0	0
hsa-miR-5584-3p	0	0	1	0	0	0	0	0	0	0	0	0	1	0	0	0	0	0	0	0
hsa-miR-5584-5p	0	1	2	0	0	0	2	0	1	0	1	0	0	3	3	0	0	0	2	1
hsa-miR-5585-3p	5	15	12	21	8	19	7	8	10	7	11	5	15	29	23	10	1	3	14	10
hsa-miR-5585-5p	1	0	0	4	3	2	0	1	0	0	8	0	6	5	6	0	2	1	6	1
hsa-miR-5586-3p	0	0	0	0	0	0	0	0	0	0	1	0	1	2	0	2	0	0	2	0
hsa-miR-5586-5p	0	1	0	0	0	0	0	1	0	0	0	0	0	1	0	0	0	1	1	0
hsa-miR-5587-3p	0	2	0	0	1	1	0	1	0	0	1	1	1	4	0	0	1	1	0	0
hsa-miR-5587-5p	0	0	1	0	0	1	0	0	1	1	0	0	0	0	0	0	0	0	0	0
hsa-miR-5588-3p	0	0	0	1	0	1	0	0	0	0	0	0	0	0	0	0	0	0	0	1
hsa-miR-5588-5p	4	4	11	8	10	11	2	3	10	6	11	0	12	14	12	1	3	6	7	2
hsa-miR-5589-3p	0	0	0	0	0	0	0	0	0	0	0	1	0	0	0	0	0	0	0	0
hsa-miR-5589-5p	0	0	0	0	0	0	0	0	0	0	0	0	1	2	0	0	0	0	0	0
hsa-miR-559	27	64	15	76	14	39	7	24	21	62	34	136	140	74	120	7	139	121	194	51
hsa-miR-5590-3p	0	0	0	0	0	0	0	0	0	0	0	0	0	0	1	0	0	0	0	0
hsa-miR-5590-5p	0	0	0	0	0	0	0	1	0	0	0	0	0	0	0	0	0	0	0	0
hsa-miR-5591-3p	0	0	0	0	0	0	1	0	0	1	0	0	0	0	0	0	0	0	1	0
hsa-miR-5591-5p	0	1	0	1	0	1	0	0	0	1	0	0	1	1	0	0	0	0	0	0
hsa-miR-561-3p	0	1	0	0	0	0	0	1	0	0	0	0	1	2	1	1	0	0	1	0
hsa-miR-561-5p	7	1	0	1	2	9	2	8	2	14	13	27	27	65	36	1	52	5	37	31
hsa-miR-562	0	0	0	0	1	1	0	1	0	1	0	1	3	2	4	0	0	0	0	0
hsa-miR-563	0	0	0	0	0	0	0	0	0	0	0	0	0	0	0	0	0	0	0	0
hsa-miR-564	0	0	0	0	0	1	0	0	0	1	2	0	0	1	0	0	0	0	0	0
hsa-miR-566	22	55	63	36	49	61	23	23	62	15	64	7	71	93	40	18	6	1	34	16
hsa-miR-567	0	0	0	0	0	2	0	1	1	0	0	0	0	0	0	0	0	0	0	0
hsa-miR-568	0	0	0	0	0	0	0	0	0	0	0	0	0	0	0	0	0	0	0	0
hsa-miR-5680	0	0	3	1	2	1	1	1	1	1	2	1	5	0	1	0	0	1	0	1
hsa-miR-5681a	0	0	0	1	0	0	0	0	0	0	1	0	2	1	0	0	1	0	0	0
hsa-miR-5681b	0	0	0	1	0	0	0	0	0	0	0	0	0	0	0	0	0	0	0	0
hsa-miR-5682	2	0	0	2	0	0	0	0	0	0	2	0	3	0	1	0	0	0	2	0
hsa-miR-5683	1	2	1	1	0	3	3	14	3	9	3	9	2	1	14	1	4	3	16	15
hsa-miR-5684	6	9	9	5	6	10	5	12	6	6	5	4	9	18	7	3	8	1	12	4
hsa-miR-5685	0	1	0	0	0	0	0	0	0	0	0	0	0	0	0	0	0	0	0	1
hsa-miR-5687	0	4	2	1	1	1	2	1	1	0	1	5	3	3	2	0	0	0	3	0
hsa-miR-5688	0	0	0	1	0	0	0	0	0	1	0	0	1	1	1	0	0	0	0	0
hsa-miR-5689	9	6	9	11	12	5	5	2	5	4	8	6	14	24	7	2	1	1	12	1
hsa-miR-569	0	1	0	2	0	0	0	1	0	1	0	0	1	0	0	0	0	0	0	0
hsa-miR-5690	2	1	0	1	3	1	0	1	2	5	0	14	4	0	5	0	3	1	6	4
hsa-miR-5691	2	2	0	0	0	2	0	1	0	1	0	0	0	0	1	0	1	0	1	0
hsa-miR-5692a	0	0	0	0	0	0	0	0	0	0	1	1	0	0	0	0	0	1	0	0
hsa-miR-5692b	0	4	0	2	0	2	0	0	0	1	0	0	1	5	0	0	0	0	0	3
hsa-miR-5692c	0	4	0	2	0	2	0	0	0	1	0	0	1	4	0	0	0	0	0	3
hsa-miR-5693	1	0	0	2	1	1	0	3	0	0	0	1	0	2	1	1	1	0	0	0
hsa-miR-5694	0	0	1	0	1	1	0	0	0	1	1	0	1	2	3	1	0	0	0	3
hsa-miR-5695	0	8	2	4	1	1	1	5	3	3	2	6	1	3	5	0	1	1	3	1
hsa-miR-5696	1	0	0	2	0	0	0	3	0	0	0	2	0	1	5	0	2	4	3	1
hsa-miR-5697	0	0	0	0	0	1	0	0	0	0	0	1	0	0	1	0	0	0	0	0
hsa-miR-5698	0	1	1	0	0	0	0	2	1	0	0	0	1	0	1	1	0	0	0	1
hsa-miR-5699-3p	0	0	1	0	0	0	0	0	0	0	1	2	0	4	2	0	2	2	3	0
hsa-miR-5699-5p	0	2	0	0	0	1	0	4	0	1	3	5	2	2	4	0	1	2	1	4
hsa-miR-570-3p	0	0	1	1	0	0	0	0	0	0	1	1	0	1	0	0	2	0	0	0
hsa-miR-570-5p	0	0	0	0	0	0	0	1	0	0	0	0	2	0	0	0	0	3	3	1
hsa-miR-5700	0	0	0	1	1	0	0	0	0	0	0	1	0	0	1	0	0	0	0	0
hsa-miR-5701	0	1	3	0	0	1	0	0	0	0	1	4	3	0	0	0	4	1	0	1
hsa-miR-5702	0	0	0	0	0	0	0	0	0	0	0	0	0	0	2	0	0	0	0	0
hsa-miR-5703	0	1	0	0	0	1	0	0	1	0	2	1	0	0	5	1	0	0	0	0
hsa-miR-5704	0	0	0	0	1	0	0	1	0	0	0	0	0	0	0	0	0	0	0	0
hsa-miR-5705	0	0	0	0	1	1	0	0	0	0	0	0	0	0	1	0	0	0	0	0
hsa-miR-5706	0	0	0	1	1	1	1	1	0	1	1	0	1	2	1	1	1	0	0	1
hsa-miR-5707	0	1	0	0	0	1	1	0	1	0	0	0	2	1	1	0	1	0	3	0
hsa-miR-5708	3	2	1	5	0	0	0	2	4	0	1	1	1	10	2	0	0	0	2	2
hsa-miR-571	0	0	0	1	0	0	0	1	0	0	0	0	1	2	0	0	0	0	0	0
hsa-miR-572	1	0	1	0	0	0	0	0	0	0	0	1	1	0	0	0	0	0	1	0
hsa-miR-573	0	0	0	1	0	0	0	0	0	0	0	1	0	0	0	1	0	0	0	1
hsa-miR-5739	1	0	0	1	0	2	0	0	0	1	0	1	0	1	0	0	0	0	0	0
hsa-miR-574-3p	66	144	97	162	186	464	14	91	96	293	205	217	629	445	432	111	811	518	443	401
hsa-miR-574-5p	19	35	26	17	56	64	2	33	8	61	33	27	160	165	33	10	71	71	39	33
hsa-miR-575	0	2	0	0	0	1	0	0	0	0	2	0	1	1	0	0	0	0	0	0
hsa-miR-576-3p	4	11	3	5	5	7	2	5	2	12	8	6	3	6	7	1	3	2	7	3
hsa-miR-576-5p	4	13	2	4	0	9	6	8	2	20	4	27	15	14	28	0	22	8	43	21
hsa-miR-577	21	27	14	13	5	8	3	9	11	26	21	31	90	14	121	6	110	10	290	1
hsa-miR-578	0	0	0	2	0	0	0	1	2	0	1	0	1	2	1	0	0	0	0	0
hsa-miR-5787	0	3	2	0	1	0	2	3	0	1	3	1	3	9	3	3	1	0	1	1
hsa-miR-579-3p	0	0	0	0	1	0	0	2	0	0	0	0	0	0	0	0	0	0	0	0
hsa-miR-579-5p	0	0	0	0	0	0	0	0	0	1	0	0	0	1	2	0	0	1	1	1
hsa-miR-580-3p	0	2	0	2	0	1	0	2	1	1	1	9	0	5	3	1	4	2	4	4
hsa-miR-580-5p	0	0	0	0	0	0	0	0	0	0	0	0	0	1	1	0	0	0	0	0
hsa-miR-581	1	1	0	1	0	1	1	1	1	1	0	3	1	1	0	0	0	1	0	0
hsa-miR-582-3p	3	7	4	17	3	12	0	27	1	17	8	36	20	15	38	0	46	26	7	30
hsa-miR-582-5p	1	1	2	2	1	4	2	6	2	9	4	21	3	20	18	0	14	3	14	33
hsa-miR-583	0	0	0	0	0	0	0	0	0	0	0	0	0	1	0	0	0	0	0	0
hsa-miR-584-3p	1	0	0	0	0	0	0	0	0	0	0	0	1	2	1	0	0	0	1	0
hsa-miR-584-5p	25	27	32	66	33	48	8	21	39	33	51	46	224	55	37	16	61	38	77	42
hsa-miR-585-3p	2	12	7	12	19	9	1	2	4	7	17	19	21	5	17	1	45	30	13	5
hsa-miR-585-5p	0	3	0	1	1	2	0	1	0	4	5	5	4	0	2	0	8	6	1	2
hsa-miR-586	0	0	0	0	0	0	0	0	0	0	0	1	0	0	0	0	0	0	0	0
hsa-miR-587	0	0	0	0	1	0	0	0	0	0	1	0	2	0	1	0	0	0	0	1
hsa-miR-588	0	0	0	0	0	0	0	0	0	0	0	1	1	1	0	0	0	0	0	0
hsa-miR-589-3p	2	4	2	6	0	2	0	0	2	3	0	9	4	6	4	0	9	2	5	3
hsa-miR-589-5p	7	76	18	35	13	26	3	23	11	51	46	66	119	94	85	5	33	12	72	31
hsa-miR-590-3p	3	22	4	12	0	2	3	7	3	40	3	47	7	59	61	1	106	37	82	17
hsa-miR-590-5p	0	2	0	1	0	1	0	0	0	1	0	3	0	2	4	1	17	5	4	2
hsa-miR-591	0	2	0	2	0	0	0	0	0	0	1	1	0	0	1	0	0	0	0	1
hsa-miR-592	0	22	3	20	4	3	1	10	1	33	16	3	10	29	30	0	29	57	12	27
hsa-miR-593-3p	0	0	1	0	0	0	0	0	0	0	0	0	1	1	0	0	2	0	0	0
hsa-miR-593-5p	0	0	0	0	0	0	0	0	0	0	0	0	0	2	0	0	0	0	0	0
hsa-miR-595	2	10	0	2	14	16	11	3	2	20	3	4	8	41	8	0	2	0	0	13
hsa-miR-596	0	0	0	0	0	0	0	1	0	0	1	0	0	1	1	1	0	0	0	0
hsa-miR-597-3p	0	1	0	1	1	0	0	1	0	1	1	1	2	4	1	0	1	1	1	2
hsa-miR-597-5p	0	4	0	2	0	1	0	0	0	0	0	1	0	1	1	0	0	2	0	1
hsa-miR-598-3p	43	51	29	71	24	61	6	97	22	107	45	507	117	230	223	7	509	245	174	198
hsa-miR-598-5p	0	0	0	1	0	0	0	1	0	0	0	0	0	2	1	0	0	1	5	0
hsa-miR-599	0	0	0	0	0	0	0	0	0	0	1	0	0	1	1	0	0	0	0	1
hsa-miR-600	0	1	1	0	0	0	0	1	0	0	0	0	2	1	0	0	0	0	0	1
hsa-miR-601	0	1	1	2	1	2	1	1	2	0	0	0	5	1	1	1	1	1	3	2
hsa-miR-602	0	0	0	0	0	1	0	0	0	0	0	0	0	0	2	0	0	0	1	0
hsa-miR-603	0	0	0	0	0	1	0	0	0	0	0	0	0	0	1	0	0	0	1	0
hsa-miR-604	0	0	0	0	0	0	0	0	1	0	0	0	1	2	0	0	0	0	0	0
hsa-miR-605-3p	0	1	2	1	0	0	0	0	0	0	0	0	1	0	1	0	0	0	0	0
hsa-miR-605-5p	0	0	3	0	0	1	0	0	1	0	0	6	3	1	1	0	1	0	0	1
hsa-miR-606	0	1	0	1	0	1	0	0	0	1	0	1	1	4	2	0	0	0	1	1
hsa-miR-6068	0	0	0	0	4	5	3	0	1	2	1	0	1	0	0	0	1	1	0	2
hsa-miR-6069	0	1	0	0	0	0	0	0	0	0	0	0	1	1	1	0	0	0	0	0
hsa-miR-607	1	2	0	4	0	0	1	1	2	2	3	0	1	6	0	0	14	16	3	1
hsa-miR-6070	0	2	0	0	0	0	0	1	0	2	0	2	1	1	3	0	2	0	0	2
hsa-miR-6071	0	0	0	0	0	0	0	0	0	1	0	0	1	0	0	0	0	1	0	0
hsa-miR-6072	0	0	0	0	0	0	0	0	1	0	0	0	0	0	0	0	0	0	0	0
hsa-miR-6073	20	0	37	9	16	25	20	27	13	6	50	24	38	14	9	11	180	35	8	30
hsa-miR-6074	0	1	0	0	0	0	0	0	0	0	0	0	0	1	1	0	0	0	0	0
hsa-miR-6075	0	1	0	0	1	0	0	0	0	0	2	0	0	1	1	1	0	0	0	0
hsa-miR-6076	0	1	0	0	0	0	0	1	0	1	0	0	2	0	1	4	0	0	0	0
hsa-miR-6077	0	0	0	0	1	0	0	1	1	0	0	0	0	0	2	0	0	0	1	0
hsa-miR-6078	0	1	0	1	0	0	0	0	0	0	0	1	1	1	1	0	0	0	2	2
hsa-miR-6079	0	0	0	1	0	1	0	2	0	0	0	0	0	2	0	0	0	0	0	1
hsa-miR-608	0	0	2	1	0	0	0	0	0	2	0	0	0	1	1	0	0	0	1	0
hsa-miR-6080	0	0	8	1	0	5	1	1	1	0	0	0	3	0	0	1	1	5	0	1
hsa-miR-6081	0	0	0	0	0	0	0	0	1	0	1	0	0	0	0	1	0	1	1	0
hsa-miR-6082	0	0	0	0	0	1	0	0	0	0	0	0	0	0	1	0	15	20	0	0
hsa-miR-6083	0	0	1	0	0	2	0	0	0	0	1	0	2	1	1	0	0	0	0	1
hsa-miR-6084	0	0	0	1	0	1	0	0	0	1	2	1	1	1	0	1	0	0	0	0
hsa-miR-6085	0	0	0	0	1	0	0	0	2	2	0	0	0	0	1	0	0	0	0	0
hsa-miR-6086	0	0	2	0	0	0	0	1	0	0	1	0	0	2	0	0	0	0	0	0
hsa-miR-6087	145	761	609	305	618	766	259	453	703	219	877	132	1124	1671	643	398	63	67	411	171
hsa-miR-6088	1	1	2	0	1	0	0	0	1	0	1	0	0	0	1	1	8	2	1	0
hsa-miR-6089	0	0	1	0	0	0	0	0	0	1	0	0	0	0	1	0	0	0	0	0
hsa-miR-609	0	2	1	0	1	3	0	2	0	1	1	1	0	1	1	0	0	0	0	0
hsa-miR-6090	0	0	0	0	0	0	0	0	0	0	0	0	0	0	0	0	1	0	0	0
hsa-miR-610	0	1	0	2	1	2	0	0	1	0	4	0	0	3	2	0	1	1	0	0
hsa-miR-611	0	0	0	0	0	0	0	0	0	0	0	0	0	0	0	0	0	0	0	0
hsa-miR-612	6	5	1	2	1	4	2	3	5	4	1	0	3	6	2	0	0	0	1	0
hsa-miR-6124	0	0	0	0	0	0	0	0	0	0	0	0	0	0	0	0	0	0	0	0
hsa-miR-6125	1	4	0	0	1	0	0	5	0	1	1	0	1	3	4	0	1	1	2	0
hsa-miR-6126	39	126	108	46	123	112	44	67	56	35	102	38	194	286	114	40	10	5	57	47
hsa-miR-6127	1	0	0	0	0	0	0	0	0	0	0	0	0	0	1	0	1	1	0	0
hsa-miR-6128	0	0	0	1	0	1	0	0	0	0	1	0	2	3	1	0	0	0	0	0
hsa-miR-6129	0	0	0	0	0	0	0	0	1	0	0	0	0	0	1	1	0	0	0	0
hsa-miR-613	0	0	0	0	0	0	0	0	1	0	0	0	0	3	0	0	0	0	0	0
hsa-miR-6130	0	5	1	3	2	2	1	0	2	0	2	4	5	7	3	0	5	1	3	2
hsa-miR-6131	107	2	27	11	11	35	64	10	37	16	48	7	32	5	10	18	4	2	9	20
hsa-miR-6132	0	0	1	0	0	0	0	1	0	0	0	0	1	2	1	1	0	0	0	1
hsa-miR-6133	0	0	0	1	0	0	0	1	2	0	0	1	1	0	0	0	0	1	0	0
hsa-miR-6134	1	3	0	1	0	0	0	2	1	0	0	3	2	0	1	0	0	4	2	1
hsa-miR-614	0	0	0	1	0	0	0	0	0	0	0	0	0	1	0	0	0	0	1	0
hsa-miR-615-3p	0	2	6	2	1	1	0	4	0	3	3	7	19	7	5	3	1	2	4	15
hsa-miR-615-5p	1	2	0	0	0	1	0	1	0	0	0	0	0	2	0	0	1	0	2	1
hsa-miR-616-3p	0	0	0	0	1	1	0	1	2	0	0	0	2	0	1	0	1	0	1	0
hsa-miR-616-5p	2	9	0	2	3	4	1	4	2	9	2	6	15	18	11	1	17	1	11	7
hsa-miR-6165	1	0	0	1	1	0	0	0	0	0	0	0	2	1	0	0	0	0	0	0
hsa-miR-617	0	0	0	0	0	0	0	0	0	0	0	0	0	1	0	0	0	0	0	0
hsa-miR-618	0	0	0	0	0	0	0	0	1	0	0	0	4	3	4	0	2	2	5	0
hsa-miR-619-3p	0	0	0	1	0	1	0	1	1	0	0	0	3	5	0	0	0	0	1	2
hsa-miR-619-5p	160	257	241	201	179	306	107	195	203	104	219	92	307	405	217	93	69	20	182	98
hsa-miR-620	1	1	1	2	0	1	0	0	0	0	0	1	0	0	0	0	0	0	0	0
hsa-miR-621	0	0	0	2	0	0	1	0	0	0	0	1	0	0	1	0	0	0	0	0
hsa-miR-622	0	3	1	0	2	1	0	2	2	1	3	0	0	3	4	1	0	0	1	1
hsa-miR-623	0	0	0	0	0	0	0	1	1	0	1	0	1	1	0	0	0	0	1	0
hsa-miR-624-3p	0	2	1	0	0	0	0	0	0	1	1	1	1	1	0	0	1	0	2	1
hsa-miR-624-5p	0	2	3	1	0	0	1	1	0	1	0	2	0	0	0	1	7	1	6	0
hsa-miR-625-3p	3	7	7	8	0	7	0	6	0	9	16	28	11	33	18	3	8	10	21	16
hsa-miR-625-5p	3	13	9	7	2	12	0	12	2	11	10	11	30	24	14	2	8	11	24	13
hsa-miR-626	0	1	0	1	2	1	0	0	0	0	1	0	0	0	0	0	0	0	0	2
hsa-miR-627-3p	0	4	1	1	0	3	1	1	2	4	1	2	0	11	7	0	3	1	4	4
hsa-miR-627-5p	0	1	0	2	0	2	0	2	1	5	2	9	7	5	8	0	9	2	13	10
hsa-miR-628-3p	2	12	6	4	3	6	0	3	1	5	10	10	30	11	13	2	15	9	19	8
hsa-miR-628-5p	3	30	2	15	1	11	0	15	3	28	16	23	48	32	77	0	46	25	72	25
hsa-miR-629-3p	0	3	1	0	0	1	0	0	1	2	0	7	3	0	0	0	4	2	0	2
hsa-miR-629-5p	7	35	22	23	17	21	5	21	7	15	24	16	23	53	20	7	26	19	21	9
hsa-miR-630	0	0	2	0	0	0	0	0	0	0	0	1	0	1	1	0	0	0	0	0
hsa-miR-631	0	0	0	2	1	1	0	0	1	1	0	0	0	2	2	0	0	0	2	0
hsa-miR-632	0	2	1	1	0	0	0	2	0	0	0	0	2	1	1	0	0	0	1	0
hsa-miR-633	0	0	0	0	0	0	0	0	0	1	0	0	0	0	1	0	0	0	0	0
hsa-miR-634	0	0	0	1	0	1	0	0	0	0	1	0	1	0	0	0	0	0	0	0
hsa-miR-635	0	2	1	0	0	0	0	0	0	0	0	0	1	1	0	0	0	0	0	0
hsa-miR-636	1	0	0	0	5	0	0	1	1	0	2	0	1	1	2	0	0	2	4	0
hsa-miR-637	0	0	0	0	1	0	0	1	0	0	0	0	3	0	0	0	0	0	1	0
hsa-miR-638	0	1	0	0	0	1	0	0	2	0	0	0	1	1	1	0	0	0	0	0
hsa-miR-639	0	0	0	0	0	0	0	0	0	0	0	0	0	0	0	0	0	0	0	1
hsa-miR-640	0	2	1	0	0	1	1	1	2	0	0	0	1	1	0	0	0	0	0	1
hsa-miR-641	5	7	1	7	1	9	0	4	1	9	63	118	19	21	33	1	3	0	11	11
hsa-miR-642a-3p	0	0	3	3	0	1	0	1	0	1	1	5	3	2	1	0	0	0	2	1
hsa-miR-642a-5p	0	0	2	1	0	2	0	0	2	1	4	2	3	2	3	0	0	0	2	1
hsa-miR-642b-3p	1	0	0	0	1	0	0	0	0	0	1	1	1	3	3	0	0	0	1	1
hsa-miR-642b-5p	1	1	0	0	0	0	1	0	0	0	0	0	1	4	1	0	0	0	0	0
hsa-miR-643	0	1	0	0	0	0	1	0	0	0	0	0	1	0	0	0	0	0	1	1
hsa-miR-644a	0	1	0	0	1	2	0	1	0	0	0	2	1	0	1	0	0	0	0	0
hsa-miR-645	1	2	0	0	0	4	0	1	0	0	2	0	0	1	0	0	0	1	0	1
hsa-miR-646	3	1	1	1	1	1	1	0	1	0	2	0	0	1	2	0	0	0	1	0
hsa-miR-647	0	0	0	1	0	1	0	0	1	0	0	2	1	1	2	0	1	0	1	2
hsa-miR-648	0	0	0	0	0	0	0	1	0	0	0	0	0	1	0	0	0	0	0	0
hsa-miR-649	0	0	1	0	0	1	0	2	1	0	0	0	1	0	1	0	0	1	0	0
hsa-miR-6499-3p	0	0	0	0	0	0	0	1	0	0	0	0	1	0	1	0	0	0	0	0
hsa-miR-6499-5p	0	0	1	0	0	1	0	0	0	0	1	3	3	0	0	0	0	0	0	0
hsa-miR-650	1	1	5	1	0	0	0	0	0	0	3	0	1	2	0	0	0	0	0	0
hsa-miR-6500-3p	2	5	0	2	1	2	0	1	1	1	1	20	3	5	0	0	3	4	1	4
hsa-miR-6500-5p	0	0	0	0	0	0	0	0	0	2	1	0	0	2	0	0	0	0	0	0
hsa-miR-6501-3p	0	0	0	0	0	0	0	1	0	0	0	0	1	1	2	0	0	0	0	0
hsa-miR-6501-5p	0	0	2	2	1	1	1	1	0	0	2	1	4	0	1	0	0	0	0	2
hsa-miR-6502-3p	0	0	0	0	1	0	0	0	0	0	0	0	0	2	1	0	0	0	0	2
hsa-miR-6502-5p	1	0	1	1	1	2	0	2	1	3	2	1	1	5	2	1	2	1	2	3
hsa-miR-6503-3p	0	1	0	4	1	7	0	8	1	6	1	10	5	3	6	0	1	3	2	4
hsa-miR-6503-5p	0	1	0	1	2	0	0	3	0	2	1	1	4	3	2	0	0	0	3	4
hsa-miR-6504-3p	0	0	0	0	0	0	0	0	0	0	0	0	1	0	0	0	0	0	0	0
hsa-miR-6504-5p	0	1	0	0	0	1	0	4	0	0	0	3	4	1	1	0	2	1	4	2
hsa-miR-6505-3p	0	1	0	1	0	0	0	0	0	0	0	0	2	3	0	0	0	0	0	1
hsa-miR-6505-5p	0	0	0	2	0	0	0	0	0	0	2	0	0	0	1	0	0	0	0	0
hsa-miR-6506-3p	0	0	0	0	0	0	0	0	0	0	0	0	0	0	0	0	0	0	1	0
hsa-miR-6506-5p	0	0	0	1	1	0	0	0	0	0	0	1	1	2	1	0	1	0	1	1
hsa-miR-6507-3p	0	0	0	0	0	0	0	0	0	0	0	0	0	0	0	0	0	0	0	0
hsa-miR-6507-5p	0	1	0	0	0	0	0	0	0	3	0	0	0	1	0	0	28	6	2	2
hsa-miR-6508-3p	0	0	0	0	1	1	0	0	0	1	0	1	1	3	0	1	0	0	2	0
hsa-miR-6508-5p	0	0	0	0	0	1	0	0	0	1	0	0	3	1	0	0	1	0	0	1
hsa-miR-6509-3p	0	0	0	0	0	0	0	1	0	0	0	1	0	0	0	0	0	0	0	0
hsa-miR-6509-5p	0	0	0	1	0	0	0	0	0	0	0	0	0	0	1	1	1	0	2	0
hsa-miR-651-3p	0	2	0	1	1	0	0	2	0	0	0	0	1	0	0	0	2	0	3	1
hsa-miR-651-5p	0	5	4	3	0	5	4	7	5	21	8	44	10	26	27	2	76	10	40	25
hsa-miR-6510-3p	0	0	0	0	0	1	0	0	0	1	1	0	0	5	2	0	1	0	0	0
hsa-miR-6510-5p	0	0	0	0	0	0	0	0	0	0	0	0	2	0	0	0	1	0	0	0
hsa-miR-6511a-3p	1	3	1	2	6	3	0	1	1	1	3	3	27	7	6	0	9	3	9	8
hsa-miR-6511a-5p	3	1	1	2	2	1	1	2	1	1	3	0	2	5	3	0	0	0	1	1
hsa-miR-6511b-3p	3	1	3	2	4	2	3	6	3	1	3	3	17	4	2	4	8	2	6	7
hsa-miR-6511b-5p	3	1	1	2	2	1	1	2	1	1	3	0	2	5	3	0	0	0	1	1
hsa-miR-6512-3p	0	1	0	0	0	0	0	0	0	0	0	0	0	0	0	0	0	0	0	0
hsa-miR-6512-5p	1	1	2	1	2	2	1	3	1	0	1	0	0	2	2	2	2	1	3	1
hsa-miR-6513-3p	0	3	0	0	0	0	0	0	0	1	0	6	0	10	1	0	1	2	4	1
hsa-miR-6513-5p	0	2	0	1	0	2	0	0	0	4	1	0	15	8	3	0	0	0	1	1
hsa-miR-6514-3p	1	0	0	0	0	0	0	0	2	0	0	0	0	0	1	0	1	1	1	0
hsa-miR-6514-5p	0	0	1	8	0	1	0	1	1	0	0	1	0	2	1	1	0	1	2	1
hsa-miR-6515-3p	0	0	1	0	0	1	0	0	0	0	0	0	1	0	0	0	1	1	0	1
hsa-miR-6515-5p	1	0	0	0	1	3	0	5	1	0	0	2	5	0	1	0	1	0	4	0
hsa-miR-6516-3p	1	13	12	13	2	5	10	4	2	1	6	9	5	15	9	0	34	21	2	1
hsa-miR-6516-5p	0	1	0	2	0	1	0	0	0	2	2	3	1	1	1	0	1	2	1	0
[truncated: 589 more rows]
